# Supplementary material for: Aspartate beta-hydroxylase domain containing 1 as a prognostic marker associated with immune infiltration in skin cutaneous melanoma
Source: BMC Cancer. 2023 Mar 31;23:292. doi: 10.1186/s12885-023-10625-8 (PMC10063950; doi:10.1186/s12885-023-10625-8)
Supplement: Supplementary file 2 — Supplementary Material 2 [file 12885_2023_10625_MOESM2_ESM.xlsx]

## Sheet: Figure 1B
The data of ASPHD1 expression from TCGA and GTEx database for Figure 1B
ID	ASPHD1 expression	Type
GTEX-ZF29-0926-SM-4WKFZ	0.407425	normal
GTEX-TSE9-0126-SM-3DB83	0.580906	normal
GTEX-12WSK-2326-SM-5GCOH	0.247645	normal
GTEX-P4PQ-0126-SM-2S1NM	0.508284	normal
GTEX-132NY-0326-SM-5IJBL	0.298889	normal
GTEX-11O72-0626-SM-5PNYE	0.299335	normal
GTEX-Y8LW-1526-SM-5IFHL	0.188967	normal
GTEX-13PVR-2326-SM-5QGR1	0.576598	normal
GTEX-T6MO-1626-SM-32QOM	0.397352	normal
GTEX-ZVZP-2426-SM-59HKJ	0.233056	normal
GTEX-U4B1-1826-SM-4DXSU	0.0395828	normal
GTEX-ZVZO-0126-SM-5A5L9	0.633035	normal
GTEX-13FTY-2126-SM-5IFFB	0.42503	normal
GTEX-OXRP-0126-SM-3NB32	0.215889	normal
GTEX-13FH7-1126-SM-5K7UG	0.241169	normal
GTEX-147GR-0526-SM-5S2MY	0.25481	normal
GTEX-Y8LW-1826-SM-5S2MV	0.257399	normal
GTEX-X8HC-0126-SM-4E3JW	0.26704	normal
GTEX-YEC4-2126-SM-5IFJH	0.322228	normal
GTEX-SIU8-0126-SM-2XCDT	0.266256	normal
GTEX-Y111-0126-SM-4SOIV	0.272493	normal
GTEX-YJ8O-2526-SM-5HL85	0.275751	normal
GTEX-WI4N-1026-SM-3LK7N	0.676446	normal
GTEX-QLQ7-1626-SM-2S1R8	0.282656	normal
GTEX-11GSO-2426-SM-5A5LY	0.256693	normal
GTEX-OXRL-0126-SM-2YUMP	0.195713	normal
GTEX-12WSB-0126-SM-59HJN	0.156584	normal
GTEX-Y5V6-2426-SM-4VDSB	0.326934	normal
GTEX-13OVH-0126-SM-5MR4B	0.30634	normal
GTEX-XUW1-0926-SM-4BONX	0.275359	normal
GTEX-14C5O-0126-SM-5SI6N	0.310793	normal
GTEX-145MG-1526-SM-5Q5EM	0.242155	normal
GTEX-WYVS-2126-SM-3NMA3	0.213385	normal
GTEX-14753-0426-SM-5NQAM	0.31846	normal
GTEX-13OW8-1026-SM-5J1NQ	0.260619	normal
GTEX-113JC-2326-SM-5EQ4E	0.168091	normal
GTEX-Z9EW-1626-SM-5CVMN	0.474404	normal
GTEX-13X6K-0626-SM-5LU5D	0.509259	normal
GTEX-ZPU1-1126-SM-4YCF3	0.241226	normal
GTEX-QLQW-1126-SM-2S1Q8	0.27791	normal
GTEX-Y111-0626-SM-4SOIT	0.217694	normal
GTEX-13OVJ-0126-SM-5KM36	0.643841	normal
GTEX-PWCY-1826-SM-2S1OK	0.757506	normal
GTEX-13OVI-2726-SM-5KM56	0.752168	normal
GTEX-12696-0126-SM-5EQ4L	0.283069	normal
GTEX-132AR-0326-SM-5KM2C	0.43783	normal
GTEX-13OW5-0126-SM-5MR3A	0.378488	normal
GTEX-13G51-1826-SM-5KLZH	0.3661	normal
GTEX-131YS-2826-SM-5EQ47	0.566413	normal
GTEX-11TUW-0626-SM-5LU9M	0.239636	normal
GTEX-XUJ4-1826-SM-4BOOU	0.233107	normal
GTEX-12WSJ-1126-SM-5LZVJ	0.67059	normal
GTEX-13SLX-0526-SM-5S2ON	0.402604	normal
GTEX-13X6J-0126-SM-5QGOU	0.194637	normal
GTEX-13O1R-0126-SM-5L3EH	0.22849	normal
GTEX-139YR-1026-SM-5LZYN	0.295746	normal
GTEX-11EQ8-0126-SM-5EQ54	0.373271	normal
GTEX-1212Z-0126-SM-59HK4	0.145063	normal
GTEX-ZZ64-1026-SM-5GZXG	0.22612	normal
GTEX-13X6J-0626-SM-5LU5F	0.137524	normal
GTEX-ZVTK-0226-SM-51MRG	0.331652	normal
GTEX-WYJK-0526-SM-3NM8Z	0.100481	normal
GTEX-ZVT2-0126-SM-5GIDQ	0.270542	normal
GTEX-WXYG-2326-SM-4E3I6	0.23478	normal
GTEX-ZQG8-1626-SM-5HL6H	0.329599	normal
GTEX-ZTTD-2826-SM-4YCFA	0.42383	normal
GTEX-QV44-1926-SM-2S1RF	0.35022	normal
GTEX-13NZ8-0826-SM-5MR3I	0.483597	normal
GTEX-WQUQ-0426-SM-3MJFU	0.45802	normal
GTEX-RUSQ-1526-SM-2TF62	0.45818	normal
GTEX-14C38-0726-SM-5SI6M	0.493048	normal
GTEX-ZDTS-0126-SM-4WAY5	0.279521	normal
GTEX-Y9LG-1126-SM-4VBQ7	0.404472	normal
GTEX-X638-0126-SM-47JZ8	0.136599	normal
GTEX-13N11-2326-SM-5IJBF	0.607807	normal
GTEX-147F3-0526-SM-5SI98	0.702474	normal
GTEX-11EQ9-1626-SM-5PNY8	0.173111	normal
GTEX-T5JC-0426-SM-32PLO	0.267414	normal
GTEX-X4EP-0126-SM-3P5YV	0.34814	normal
GTEX-ZVZP-1226-SM-5GID7	0.275303	normal
GTEX-XBED-2226-SM-47JYQ	0.408886	normal
GTEX-ZEX8-2426-SM-4WKG4	0.0752006	normal
GTEX-13FLV-0126-SM-5K7WT	0.114524	normal
GTEX-ZVZQ-0326-SM-59HLL	5.70258	normal
GTEX-RU72-0926-SM-2TF6B	0.599224	normal
GTEX-OXRK-0226-SM-2YUN1	0.414757	normal
GTEX-U8XE-0326-SM-3DB8P	0.584941	normal
GTEX-OXRN-0126-SM-48TDM	0.261411	normal
GTEX-ZGAY-0526-SM-4WWBB	0.239352	normal
GTEX-13CF3-2426-SM-5IFGX	0.440633	normal
GTEX-13S7M-0126-SM-5SI6A	0.327999	normal
GTEX-ZYFG-2326-SM-5E44B	0.345177	normal
GTEX-11DXY-0126-SM-5H11Q	0.281546	normal
GTEX-ZY6K-1426-SM-5GZX2	0.475236	normal
GTEX-12WS9-0326-SM-59HJV	0.710409	normal
GTEX-XAJ8-1426-SM-47JYM	0.0945769	normal
GTEX-UPJH-0226-SM-3GADV	0.194327	normal
GTEX-Z93S-1626-SM-5CVMB	0.369744	normal
GTEX-YJ8A-0426-SM-5IFID	0.496691	normal
GTEX-13X6I-1826-SM-5SIAO	0.174787	normal
GTEX-11EI6-2826-SM-5H11D	0.211761	normal
GTEX-11WQC-1826-SM-5GU59	0.229842	normal
GTEX-R55F-0126-SM-48FCK	0.330595	normal
GTEX-YFC4-0126-101855-SM-5CVLZ	0.232321	normal
GTEX-OIZH-0126-SM-2HMIS	0.719823	normal
GTEX-146FQ-2126-SM-5RQHU	0.195777	normal
GTEX-1399R-2726-SM-5IJBA	0.181708	normal
GTEX-131XH-2226-SM-5DUXJ	0.373637	normal
GTEX-X585-2426-SM-46MW2	0.285114	normal
GTEX-WHPG-2626-SM-3NMBR	0.396842	normal
GTEX-ZTPG-0326-SM-5O9AX	0.840825	normal
GTEX-Y3IK-1626-SM-4YCF5	0.21945	normal
GTEX-145MH-2826-SM-5RQJF	0.136599	normal
GTEX-SIU7-1726-SM-2XCDZ	0.358511	normal
GTEX-ZT9X-1526-SM-5DUXD	0.847317	normal
GTEX-PWN1-0126-SM-2I3FK	0.256503	normal
GTEX-Y3IK-2426-SM-4WWDU	1.00417	normal
GTEX-OXRO-0126-SM-2YUN4	0.29495	normal
GTEX-WYBS-0626-SM-3NMAS	0.159069	normal
GTEX-12BJ1-0926-SM-5EQ62	0.163486	normal
GTEX-11NUK-0126-SM-5A5L3	0.261498	normal
GTEX-RNOR-0126-SM-2TF57	0.169194	normal
GTEX-VJYA-1526-SM-3GIJV	0.166185	normal
GTEX-ZYY3-2926-SM-5GIEB	0.235868	normal
GTEX-12WSN-2326-SM-5DUVG	0.27749	normal
GTEX-139D8-1126-SM-5LU8W	0.280482	normal
GTEX-PLZ5-2026-SM-2S1O4	0.244164	normal
GTEX-12WSL-2526-SM-5GCNJ	0.363598	normal
GTEX-13FHO-0426-SM-5L3F5	0.225863	normal
GTEX-13JUV-2026-SM-5K7UA	0.326821	normal
GTEX-1313W-0126-SM-5LZUN	0.336461	normal
GTEX-ZZPT-0226-SM-5E43X	0.569865	normal
GTEX-ZP4G-2426-SM-57WEY	0.694686	normal
GTEX-13PDP-0726-SM-5L3HP	0.349221	normal
GTEX-Y5LM-1926-SM-5RQJH	0.2255	normal
GTEX-XAJ8-0826-SM-47JY6	0.357118	normal
GTEX-13U4I-2226-SM-5LU5H	0.389731	normal
GTEX-S7PM-0126-SM-4AD6S	0.575336	normal
GTEX-1128S-2326-SM-5GZZY	0.116319	normal
GTEX-13NYS-0626-SM-5L3F1	0.239924	normal
GTEX-13G51-2526-SM-5LZYK	0.732115	normal
GTEX-13112-2826-SM-5DUWH	0.293064	normal
GTEX-ZUA1-2626-SM-5NQ92	0.347958	normal
GTEX-PVOW-0126-SM-2XCFA	0.25231	normal
GTEX-11DXX-2126-SM-5PNYR	0.558207	normal
GTEX-XQ3S-1426-SM-4BOPR	0.280832	normal
GTEX-13N2G-0226-SM-5K7VF	0.327607	normal
GTEX-W5WG-1826-SM-4KL2Y	0.294465	normal
GTEX-XXEK-1626-SM-4BRUZ	0.284148	normal
GTEX-145LT-1726-SM-5QGP3	0.311056	normal
GTEX-14AS3-1526-SM-5Q5ED	0.492108	normal
GTEX-139T8-0126-SM-5K7XZ	0.3906	normal
GTEX-Y5V6-2326-SM-4VDSA	0.310288	normal
GTEX-11DYG-1526-SM-5A5JS	0.185811	normal
GTEX-ZAB5-2626-SM-5KM3Y	0.265432	normal
GTEX-VUSG-2526-SM-4KL1V	0.288027	normal
GTEX-P4QT-0126-SM-2I3FL	0.585054	normal
GTEX-139TS-2826-SM-5J1OO	0.298673	normal
GTEX-R55E-0126-SM-2TC5Y	0.159553	normal
GTEX-11VI4-1126-SM-5EQMD	0.165484	normal
GTEX-X4EO-0326-SM-3P5YO	0.260249	normal
GTEX-13111-1826-SM-5GCP1	0.15644	normal
GTEX-145MN-1526-SM-5SI9T	0.289318	normal
GTEX-ZU9S-1826-SM-5NQ9E	0.387204	normal
GTEX-YFCO-1226-SM-5LUAT	0.190337	normal
GTEX-133LE-2326-SM-5K7W3	0.351583	normal
GTEX-X4XY-0226-SM-4E3IZ	0.827798	normal
GTEX-ZF2S-2326-SM-4WWCE	0.336948	normal
GTEX-WVJS-0126-SM-4MVOT	0.469698	normal
GTEX-144GO-2026-SM-5O99P	0.535215	normal
GTEX-13113-1626-SM-5EQ4I	0.225668	normal
GTEX-12WSD-0626-SM-5GCMW	0.154002	normal
GTEX-ZDYS-2026-SM-5HL5L	0.744292	normal
GTEX-V1D1-2026-SM-3GAF4	0.156512	normal
GTEX-11DXW-0826-SM-5H118	0.221991	normal
GTEX-N7MS-0225-SM-4E3HO	0.284354	normal
GTEX-144GN-2326-SM-5LU4F	0.508157	normal
GTEX-11ZVC-2526-SM-5FQTE	0.165355	normal
GTEX-13PVR-0426-SM-5RQK2	0.173333	normal
GTEX-X585-0226-SM-4QAS2	0.265295	normal
GTEX-ZYW4-0626-SM-59HJR	0.255954	normal
GTEX-ZWKS-0626-SM-5GIDV	0.343873	normal
GTEX-14753-0726-SM-5QGQO	0.0954281	normal
GTEX-WFON-1926-SM-3LK7L	0.438253	normal
GTEX-12584-0126-SM-5EGKQ	0.374143	normal
GTEX-PLZ4-0126-SM-5SI8O	0.405412	normal
GTEX-1192X-2726-SM-5N9DN	0.330338	normal
GTEX-Y114-2426-SM-4TT8A	0.323494	normal
GTEX-131XF-2126-SM-5DUWS	0.173825	normal
GTEX-12ZZZ-0626-SM-5DUXI	0.414385	normal
GTEX-11DXW-0226-SM-5H122	0.354079	normal
GTEX-13OW6-2726-SM-5J2OE	0.19491	normal
GTEX-YJ89-0126-SM-4TT3X	0.29205	normal
GTEX-111YS-1526-SM-5GZYW	0.125469	normal
GTEX-13N2G-2626-SM-5J1OT	0.391239	normal
GTEX-11NSD-2226-SM-5986V	0.27219	normal
GTEX-1212Z-2526-SM-5EGKP	0.145317	normal
GTEX-13IVO-0726-SM-5LZYV	0.188326	normal
GTEX-OHPM-0126-SM-2YUN9	0.340066	normal
GTEX-YFC4-0126-SM-5CVLY	0.213618	normal
GTEX-ZYFD-0126-SM-5GIDL	0.133997	normal
GTEX-11EMC-2926-SM-5EQ4F	0.398867	normal
GTEX-131XH-0126-SM-5LZUY	0.379483	normal
GTEX-131XW-0626-SM-5PNVD	0.188618	normal
GTEX-YEC3-1326-SM-4WWEL	0.222568	normal
GTEX-ZU9S-0226-SM-5E441	0.705667	normal
GTEX-13VXT-0126-SM-5LU4I	0.626193	normal
GTEX-11TUW-2726-SM-5EQLC	0.404655	normal
GTEX-11TTK-0126-SM-5987B	0.275813	normal
GTEX-ZAB4-2126-SM-5HL8U	0.188302	normal
GTEX-QDVN-2026-SM-3GAEP	0.367965	normal
GTEX-1269C-2526-SM-5EGJ3	0.470352	normal
GTEX-ZYW4-0126-SM-5E44A	0.197748	normal
GTEX-PWO3-1526-SM-48TCM	0.38596	normal
GTEX-QESD-1426-SM-2S1R9	0.29159	normal
GTEX-13FTY-0526-SM-5L3EV	0.0597653	normal
GTEX-11P81-2226-SM-5PNYI	0.336247	normal
GTEX-11EM3-1226-SM-5N9DD	0.0542993	normal
GTEX-14A5H-0826-SM-5QGPJ	0.768559	normal
GTEX-ZVT2-2526-SM-51MT1	0.255759	normal
GTEX-13OVI-1426-SM-5L3EY	0.425467	normal
GTEX-111VG-2426-SM-5GZXD	0.624193	normal
GTEX-YEC3-1326-SM-5PNXV	0.488018	normal
GTEX-117YX-1926-SM-5GIEC	0.388369	normal
GTEX-111FC-2526-SM-5GZXU	0.327162	normal
GTEX-1399T-2826-SM-5KLYZ	0.496597	normal
GTEX-145MN-2226-SM-5SIAU	0.286562	normal
GTEX-13OVL-0226-SM-5L3E9	0.14838	normal
GTEX-13N11-2526-SM-5K7UE	0.488938	normal
GTEX-V1D1-2226-SM-3NMAX	0.176769	normal
GTEX-1399Q-2326-SM-5KM2X	0.355182	normal
GTEX-ZPIC-1726-SM-57WF2	0.31976	normal
GTEX-11OC5-0126-SM-5HL6A	0.237773	normal
GTEX-XYKS-2126-SM-4E3IB	0.310331	normal
GTEX-11GS4-2726-SM-5A5LE	0.234247	normal
GTEX-133LE-1826-SM-5J1MV	0.468773	normal
GTEX-1399U-1126-SM-5L3DB	0.162527	normal
GTEX-145MI-0626-SM-5SI8S	0.214897	normal
GTEX-ZTX8-1326-SM-4YCEL	0.820489	normal
GTEX-O5YW-0126-SM-3LK6D	0.514227	normal
GTEX-U8T8-0126-SM-3DB94	0.324529	normal
GTEX-14DAQ-0126-SM-5S2MQ	0.271313	normal
GTEX-13PVQ-0126-SM-5SIB4	0.440893	normal
GTEX-12ZZX-0126-SM-5EGK9	0.411973	normal
GTEX-13FTW-2626-SM-5K7WL	0.733794	normal
GTEX-ZDTT-0426-SM-4WKFL	0.201449	normal
GTEX-ZC5H-0226-SM-4WAY9	0.192559	normal
GTEX-139T4-0226-SM-5HL5S	0.240483	normal
GTEX-145MO-2826-SM-5LU96	0.31699	normal
GTEX-ZXG5-2126-SM-59HKD	0.124153	normal
GTEX-XV7Q-1826-SM-4BRUV	0.525501	normal
GTEX-ZQUD-1426-SM-57WER	0.209229	normal
GTEX-145MF-0626-SM-5LUAI	0.385837	normal
GTEX-13U4I-0126-SM-5LU38	0.164624	normal
GTEX-11DZ1-2426-SM-5GZZX	0.590827	normal
GTEX-ZTX8-1426-SM-5DUVO	0.504926	normal
GTEX-14BIN-1126-SM-5RQJZ	0.247982	normal
GTEX-11NUK-2726-SM-5A5MC	0.377044	normal
GTEX-13111-1626-SM-5EGJY	0.343437	normal
GTEX-WFON-2126-SM-3LK7O	0.290013	normal
GTEX-13IVO-0126-SM-5J1NG	0.355699	normal
GTEX-11EM3-2426-SM-59861	0.242124	normal
GTEX-13OVL-0126-SM-5L3GJ	0.097566	normal
GTEX-XK95-0226-SM-4AT58	0.460572	normal
GTEX-X4EP-0626-SM-3P621	0.252061	normal
GTEX-ZYFG-1526-SM-5GZYM	0.188661	normal
GTEX-TML8-1926-SM-32QOS	0.288526	normal
GTEX-13NZB-2526-SM-5J1OM	0.227373	normal
GTEX-14E6E-1826-SM-5S2R7	1.29192	normal
GTEX-ZLWG-0826-SM-59888	0.223351	normal
GTEX-13W3W-2426-SM-5LU5B	0.356526	normal
GTEX-11TT1-2526-SM-5EGIB	0.653129	normal
GTEX-YB5K-2026-SM-4VDT3	0.160392	normal
GTEX-OHPL-0126-SM-2HMJ7	0.635769	normal
GTEX-11ZTT-2126-SM-5CVLO	0.22341	normal
GTEX-P4PP-0126-SM-3LK69	0.455859	normal
GTEX-11ZU8-2526-SM-5EQKI	0.447238	normal
GTEX-WEY5-2326-SM-3GIKK	0	normal
GTEX-XPVG-2126-SM-4B667	0.220537	normal
GTEX-ZE9C-2526-SM-5IJDR	0.277338	normal
GTEX-11ZUS-2626-SM-5FQUR	0.257475	normal
GTEX-12696-2426-SM-5EQ6H	0.154733	normal
GTEX-ZAJG-0126-SM-5HL94	0.495751	normal
GTEX-13OW5-2326-SM-5L3HO	0.417936	normal
GTEX-11LCK-2226-SM-5HL4Q	0.30971	normal
GTEX-1211K-2026-SM-5EQ4Z	0.396703	normal
GTEX-139UW-2826-SM-5L3E7	0.602335	normal
GTEX-ZA64-1026-SM-5HL8R	0.333123	normal
GTEX-XV7Q-2526-SM-4BRV9	0.344958	normal
GTEX-117XS-2726-SM-5N9BL	0.347958	normal
GTEX-14C39-1726-SM-5RQIL	0.267642	normal
GTEX-WRHK-1426-SM-3MJF9	0.528894	normal
GTEX-111FC-0126-SM-5N9DL	0.393294	normal
GTEX-13FHP-0126-SM-5IJBG	0.42877	normal
GTEX-11LCK-1026-SM-5A5KB	0.261554	normal
GTEX-Y114-2126-SM-4TT8B	0.282841	normal
GTEX-WZTO-0126-SM-3NM95	0.295126	normal
GTEX-Z93S-0126-SM-5HL7M	0.222044	normal
GTEX-145ME-1726-SM-5Q5EU	0.188553	normal
GTEX-ZWKS-0126-SM-5SIAA	0.672	normal
GTEX-145LS-0126-SM-5QGP1	0.405297	normal
GTEX-Y8DK-0126-SM-4TT3L	0.608309	normal
GTEX-ZDXO-3026-SM-5J1N5	0.186913	normal
GTEX-13NZ9-2626-SM-5L3FK	0.414757	normal
GTEX-111CU-1926-SM-5GZYZ	0.239594	normal
GTEX-UPK5-0726-SM-4IHL7	2.99361	normal
GTEX-11UD1-0126-SM-5PNYG	0.509473	normal
GTEX-145ME-1826-SM-5SI9G	0.305667	normal
GTEX-14BMU-1226-SM-5S2OR	0.234149	normal
GTEX-11P81-2326-SM-59875	0.474291	normal
GTEX-WHSB-1326-SM-3LK6W	0.312702	normal
GTEX-14A5H-0426-SM-5QGQF	0.28311	normal
GTEX-XXEK-2226-SM-4BRUM	0.296595	normal
GTEX-ZAB5-1826-SM-5HL7C	0.17115	normal
GTEX-11ZTT-2426-SM-5EQLS	0.208259	normal
GTEX-11ZTS-0126-SM-5EQ6M	0.286856	normal
GTEX-12C56-1726-SM-5EQ61	0.220271	normal
GTEX-139UW-0326-SM-5J1ML	0.138983	normal
GTEX-XBEW-0626-SM-4QASP	0.764491	normal
GTEX-14A6H-0126-SM-5QGPK	0.234497	normal
GTEX-ZYFC-0426-SM-5GICQ	0.136509	normal
GTEX-RWSA-0126-SM-2XCBB	0.213824	normal
GTEX-XUZC-1726-SM-4BRWS	0.600745	normal
GTEX-ZLFU-1826-SM-4WWBV	0.177169	normal
GTEX-12WSL-2026-SM-5GCML	0.175379	normal
GTEX-11OF3-2626-SM-5GU7F	0.312463	normal
GTEX-YF7O-1526-SM-5IFI6	0.20504	normal
GTEX-13VXU-0126-SM-5SI9F	0.319535	normal
GTEX-X3Y1-2026-SM-3P5YM	0.163205	normal
GTEX-TMKS-0126-SM-3DB7S	0.359186	normal
GTEX-12WSA-0226-SM-5BC5V	0.452123	normal
GTEX-117YW-2626-SM-5GZZH	0.4103	normal
GTEX-13VXU-0626-SM-5L3F9	0.208164	normal
GTEX-14E6C-0126-SM-5RQIP	0.381466	normal
GTEX-XBED-1926-SM-47JYP	0.333509	normal
GTEX-ZVT3-0126-SM-5GU6I	0.202601	normal
GTEX-ZE7O-0126-SM-57WC1	0.704045	normal
GTEX-TMZS-0126-SM-3DB9Q	0.573423	normal
GTEX-PLZ6-1426-SM-5S2TR	0.290639	normal
GTEX-146FR-1326-SM-5SIAJ	0.266284	normal
GTEX-P4QR-0326-SM-5SI8P	1.11031	normal
GTEX-YEC4-1826-SM-4W1YP	0.39268	normal
GTEX-11EQ9-2426-SM-5HL5T	0.302102	normal
GTEX-QCQG-1726-SM-3GIJ9	0.348394	normal
GTEX-RVPU-2226-SM-2XCAQ	0.298889	normal
GTEX-139T8-0626-SM-5KLZX	0.328709	normal
GTEX-ZVE2-2826-SM-5GU51	0.26498	normal
GTEX-ZT9W-1126-SM-57WDR	0.204251	normal
GTEX-Y8E4-2026-SM-5IFJB	0.211674	normal
GTEX-139TT-0126-SM-5K7Y5	1.82083	normal
GTEX-13NYB-0126-SM-5J1MD	0.351412	normal
GTEX-144FL-0626-SM-5LU43	0.692104	normal
GTEX-12WS9-0126-SM-5EGL7	0.219954	normal
GTEX-12ZZY-0226-SM-5LZVE	0.178234	normal
GTEX-NFK9-0226-SM-2HMKQ	0.431033	normal
GTEX-PWCY-1826-SM-5SI7U	0.288812	normal
GTEX-139TU-0726-SM-5L3EK	0.314193	normal
GTEX-139D8-0226-SM-5KLZO	0.284299	normal
GTEX-13FXS-0226-SM-5IJCK	0.370799	normal
GTEX-ZE7O-2726-SM-51MT5	0.207502	normal
GTEX-1497J-0226-SM-5QGPU	0.199103	normal
GTEX-ZF28-0126-SM-4WKGK	0.203572	normal
GTEX-ZDTT-2726-SM-4WKF8	0.198042	normal
GTEX-T8EM-1026-SM-3DB7M	0.255205	normal
GTEX-11EI6-0126-SM-5985R	0.115966	normal
GTEX-13O3O-2326-SM-5IJD6	0.504194	normal
GTEX-12584-0726-SM-5FQTK	0.473172	normal
GTEX-ZC5H-1526-SM-5HL9Y	0.252867	normal
GTEX-11WQC-2526-SM-5CVLE	0.247752	normal
GTEX-XUW1-0426-SM-4BOOT	0.0930975	normal
GTEX-11EQ8-0926-SM-5H12V	0.161648	normal
GTEX-13SLW-0126-SM-5SI6C	0.179102	normal
GTEX-W5X1-2526-SM-3GILC	0.485211	normal
GTEX-1313W-0626-SM-5EQ4H	0.347995	normal
GTEX-WY7C-2126-SM-3NB2R	0.355338	normal
GTEX-13RTJ-2426-SM-5S2Q2	0.179152	normal
GTEX-13FH7-2026-SM-5IJCR	0.497008	normal
GTEX-13O3P-0126-SM-5KM4S	0.549199	normal
GTEX-12C56-1526-SM-5FQUQ	0.0209794	normal
GTEX-11DYG-0126-SM-59883	0.169479	normal
GTEX-X4EO-2926-SM-4E3JH	0.296075	normal
GTEX-ZYVF-0926-SM-5E44J	0.734003	normal
GTEX-QEG4-0226-SM-2S1PY	0.0756973	normal
GTEX-WH7G-2326-SM-3NMBC	0.260445	normal
GTEX-Y8E4-0626-SM-4WWDL	0.201356	normal
GTEX-XOTO-0126-SM-4B66N	0.27806	normal
GTEX-WI4N-2726-SM-3LK7Y	0.549199	normal
GTEX-145LV-2126-SM-5LU8N	0.267007	normal
GTEX-11P82-1626-SM-59879	0.248244	normal
GTEX-11ZU8-0126-SM-5EQ58	0.430493	normal
GTEX-13OW6-0426-SM-5L3HM	0.312886	normal
GTEX-XOT4-0626-SM-4B66L	1.1248	normal
GTEX-14A6H-2026-SM-5Q5DD	0.193466	normal
GTEX-X4XX-0126-SM-3NMC2	0.306975	normal
GTEX-113IC-0126-SM-5HL6T	0.205442	normal
GTEX-11P7K-2126-SM-5GU7G	0.150464	normal
GTEX-XQ8I-0926-SM-4BOOF	0.204987	normal
GTEX-WK11-2726-SM-3NMAQ	0.105248	normal
GTEX-S3XE-1726-SM-3K2AM	0.593966	normal
GTEX-ZVTK-0426-SM-51MRS	0.17278	normal
GTEX-R55G-2526-SM-2TC6D	0.551675	normal
GTEX-YECK-0326-SM-4W1YS	0.30068	normal
GTEX-Y5V5-2326-SM-4V6GA	0.172065	normal
GTEX-OOBK-0126-SM-2YUND	0.679462	normal
GTEX-TMMY-0226-SM-33HBA	0.30087	normal
GTEX-1399R-1326-SM-5PNYS	0.28095	normal
GTEX-13O3Q-2426-SM-5IJBR	0.235274	normal
GTEX-147F3-1726-SM-5SIAW	0.430725	normal
GTEX-13W3W-0726-SM-5IJDQ	0.357446	normal
GTEX-12WSC-2826-SM-5BC5Y	0.226356	normal
GTEX-147F4-0226-SM-5QGPW	0.300665	normal
GTEX-13NYB-2526-SM-5K7Z6	0.365976	normal
GTEX-139TU-0126-SM-5K7WH	0.375696	normal
GTEX-X261-0126-SM-3NMD6	0.223684	normal
GTEX-11O72-0126-SM-59887	0.66595	normal
GTEX-XBEC-0726-SM-4QARZ	0.188198	normal
GTEX-13W46-0226-SM-5SIAG	0.352497	normal
GTEX-S7SF-1626-SM-3K2AY	0.587707	normal
GTEX-Z93T-0126-SM-5HL5N	0.344996	normal
GTEX-13O21-1426-SM-5K7XI	0.164444	normal
GTEX-XBEW-1126-SM-4QARW	0.333201	normal
GTEX-WHSE-0126-SM-3NMBT	0.478698	normal
GTEX-13NYC-0326-SM-5K7WP	0.657199	normal
GTEX-14B4R-1326-SM-5Q5EZ	0.262429	normal
GTEX-NPJ8-0126-SM-2YUNR	0.490321	normal
GTEX-12126-0326-SM-5PNW3	0.459128	normal
GTEX-OXRK-0226-SM-3NB2G	0.304789	normal
GTEX-1192X-0226-SM-5H12D	0.31701	normal
GTEX-X8HC-0626-SM-4E3HQ	0.137805	normal
GTEX-11DXY-2626-SM-5GIE7	0.147965	normal
GTEX-ZV7C-0926-SM-59HL1	0.682377	normal
GTEX-QVJO-1626-SM-2S1QW	0.288705	normal
GTEX-13FTW-0326-SM-5K7UW	0.204396	normal
GTEX-139TS-2126-SM-5K7XC	0.113519	normal
GTEX-12WSB-2926-SM-59HKL	0.188198	normal
GTEX-11P7K-1126-SM-5HL4L	0.200821	normal
GTEX-ZP4G-1426-SM-4WWCL	0.302409	normal
GTEX-XOTO-0726-SM-4B659	0.235494	normal
GTEX-111CU-1126-SM-5EGIM	0.29031	normal
GTEX-14DAR-2026-SM-5S2O3	0.428346	normal
GTEX-OXRP-0126-SM-48TDI	0.283186	normal
GTEX-ZAK1-0626-SM-5HL8E	0.449882	normal
GTEX-WRHU-2826-SM-3MJG8	0.422455	normal
GTEX-ZDTS-0826-SM-4WKHL	0.239636	normal
GTEX-117YX-2326-SM-5H12W	0.23531	normal
GTEX-12ZZY-0726-SM-5EQ66	0.33958	normal
GTEX-14BMV-0126-SM-5S2PO	0.161613	normal
GTEX-12WSD-0126-SM-59HKN	0.183392	normal
GTEX-13JVG-0726-SM-5KM16	0.317849	normal
GTEX-U8XE-0226-SM-4E3J3	0.463915	normal
GTEX-13OW7-0426-SM-5K7VK	0.253822	normal
GTEX-13113-1926-SM-5LZWG	0.18576	normal
GTEX-ZPCL-1126-SM-4WWFE	0.276656	normal
GTEX-ZDYS-2426-SM-4WKGI	0.219985	normal
GTEX-146FH-0126-SM-5QGPP	0.471849	normal
GTEX-ZTSS-1926-SM-57WEW	0.102324	normal
GTEX-ZT9W-2426-SM-57WFJ	0.35959	normal
GTEX-Q2AI-1326-SM-2S1PL	0.796221	normal
GTEX-ZVE1-0726-SM-51MRN	0.337327	normal
GTEX-11DZ1-0126-SM-5985Q	0.976034	normal
GTEX-ZYWO-2226-SM-5GZXR	1.07583	normal
GTEX-111VG-1626-SM-5EGIO	0.477867	normal
GTEX-RM2N-1426-SM-2TF4H	0.200821	normal
GTEX-11DXZ-2026-SM-5987S	0.205064	normal
GTEX-WOFL-0126-SM-3MJG2	0.37954	normal
GTEX-RN64-0126-SM-2TC68	0.138705	normal
GTEX-PLZ4-0126-SM-2S1OG	0.659494	normal
GTEX-13VXT-1926-SM-5K7UO	0.174948	normal
GTEX-ZVT4-0126-SM-51MS1	0.200744	normal
GTEX-1399S-0126-SM-5IJCF	0.654761	normal
GTEX-PSDG-0226-SM-33HC1	0.194721	normal
GTEX-13FTX-1526-SM-5K7VJ	0.372636	normal
GTEX-WXYG-2026-SM-4E3IY	0.34715	normal
GTEX-13PVQ-0626-SM-5LU47	0.235382	normal
GTEX-SUCS-1926-SM-32PM3	0.386737	normal
GTEX-11WQK-1026-SM-5EQLX	0.513432	normal
GTEX-Y5V5-0126-SM-5S2NW	0.25418	normal
GTEX-WH7G-2026-SM-3NMBL	0.483155	normal
GTEX-11VI4-1726-SM-5CVLH	0.157428	normal
GTEX-T6MN-0126-SM-32PLP	0.295425	normal
GTEX-12WSK-2126-SM-5CVNC	0.284124	normal
GTEX-148VJ-0626-SM-5LUAW	0.244236	normal
GTEX-131YS-0126-SM-5KM1M	0.176288	normal
GTEX-1211K-1526-SM-5FQU4	0.168936	normal
GTEX-X5EB-2226-SM-46MW4	0.395791	normal
GTEX-11DXZ-2326-SM-5EGGV	0.255569	normal
GTEX-ZAK1-0126-SM-5IJD3	0.734819	normal
GTEX-VUSG-2326-SM-4KL1U	0.24645	normal
GTEX-13X6I-0626-SM-5QGP9	0.185799	normal
GTEX-13SLW-0626-SM-5Q5ER	0.267685	normal
GTEX-ZZ64-1726-SM-5GZYB	0.134804	normal
GTEX-ZTSS-1426-SM-5985P	0.12349	normal
GTEX-R3RS-0126-SM-3GIJL	0.176744	normal
GTEX-12126-0826-SM-5FQTZ	0.404832	normal
GTEX-XQ8I-0426-SM-4BOPO	0.464349	normal
GTEX-PLZ6-1426-SM-2S1OQ	0.47218	normal
GTEX-13OW7-0126-SM-5MR3B	0.281624	normal
GTEX-ZDXO-3126-SM-5IJDF	0.414434	normal
GTEX-12WSJ-1826-SM-5GCNY	0.457546	normal
GTEX-13OW8-1326-SM-5J1OW	0.136283	normal
GTEX-U3ZM-1526-SM-3DB9D	0.13839	normal
GTEX-UJHI-1526-SM-3DB99	0.295709	normal
GTEX-ZV68-0126-SM-59HKS	0.367419	normal
GTEX-X62O-0126-SM-4E3JN	0.188383	normal
GTEX-146FQ-0126-SM-5NQA9	0.213859	normal
GTEX-13N1W-0126-SM-5K7VT	0.214033	normal
GTEX-13D11-0926-SM-5J2NC	0.347958	normal
GTEX-13112-0126-SM-5P9IU	0.293667	normal
GTEX-11XUK-2026-SM-5EQLF	0.870891	normal
GTEX-WYVS-1626-SM-3NM9R	0.148593	normal
GTEX-11DXX-2426-SM-5GZZW	0.391996	normal
GTEX-12WSC-0126-SM-5EQ4P	0.175895	normal
GTEX-O5YT-0126-SM-48TBW	0.679691	normal
GTEX-13OVG-1626-SM-5J1NF	0.258254	normal
GTEX-OIZG-0726-SM-33HBL	0.334537	normal
GTEX-11ILO-0626-SM-5A5LO	0.443949	normal
GTEX-12ZZX-2426-SM-5GCOE	0.213421	normal
GTEX-ZY6K-1826-SM-5GZXK	0.0856922	normal
GTEX-13YAN-0326-SM-5O9DF	0.356171	normal
GTEX-Y3I4-2126-SM-4TT7C	0.768101	normal
GTEX-11OF3-0126-SM-5PNYF	0.242583	normal
GTEX-ZYT6-0226-SM-5NQ6T	0.281087	normal
GTEX-WHWD-1826-SM-3LK6I	0.45491	normal
GTEX-11ILO-0126-SM-5A5LN	0.259965	normal
GTEX-ZE9C-2726-SM-57WB5	0.259965	normal
GTEX-WFG7-2026-SM-5SI7P	0.411029	normal
GTEX-WYJK-0126-SM-3NMAB	0.198042	normal
GTEX-XQ3S-1526-SM-4BOOC	0.21233	normal
GTEX-13PDP-0126-SM-5L3HD	0.270498	normal
GTEX-YB5K-2126-SM-4WWDJ	0.359012	normal
GTEX-11TT1-1826-SM-5EQLV	0.375657	normal
GTEX-ZVE2-0226-SM-59HJB	0.295625	normal
GTEX-ZLV1-1526-SM-4WWBC	0.537517	normal
GTEX-1314G-1326-SM-5BC6E	0.263201	normal
GTEX-11H98-0126-SM-5EGHG	0.275847	normal
GTEX-T2IS-0126-SM-4DM6O	0.482869	normal
GTEX-12KS4-2126-SM-5FQUT	0.163813	normal
GTEX-ZYT6-2326-SM-5GZY3	0.610337	normal
GTEX-13OVJ-0826-SM-5J1OK	0.307012	normal
GTEX-12WSH-1526-SM-5BC5W	0.491133	normal
GTEX-WY7C-2326-SM-3NB2U	0.239562	normal
GTEX-ZVP2-0326-SM-57WBP	0.392959	normal
GTEX-XUYS-0126-SM-47JWZ	0.24757	normal
GTEX-145MI-0526-SM-5O9A8	0.283069	normal
GTEX-12KS4-0326-SM-5EQ41	0.217319	normal
GTEX-SJXC-0126-SM-2XCFF	0.474245	normal
GTEX-131XF-2626-SM-5EQ6K	0.171528	normal
GTEX-XPVG-2626-SM-4B669	0.397302	normal
GTEX-139TT-2126-SM-5LZWC	0.500197	normal
GTEX-Y3I4-1726-SM-4TT89	0.189299	normal
GTEX-13OVH-0526-SM-5L3E6	0.326231	normal
GTEX-12WSN-1426-SM-5GCO6	0.288705	normal
GTEX-ZXG5-0126-SM-5GIEU	0.163422	normal
GTEX-ZYFD-0626-SM-5E44E	0.233454	normal
GTEX-QDT8-0126-SM-48TZ1	0.399602	normal
GTEX-148VI-1626-SM-5SI6E	0.421344	normal
GTEX-1122O-2126-SM-5EGIR	0.323677	normal
TCGA-GN-A4U8-11A	1.86731	tumor
TCGA-EE-A2GJ-06A	0.402685	tumor
TCGA-EE-A2GI-06A	2.99809	tumor
TCGA-WE-A8ZM-06A	5.20049	tumor
TCGA-DA-A1IA-06A	3.9092	tumor
TCGA-D3-A51H-06A	1.93253	tumor
TCGA-XV-A9VZ-01A	1.19555	tumor
TCGA-FS-A1ZE-06A	1.74958	tumor
TCGA-D3-A8GB-06A	3.53013	tumor
TCGA-D3-A8GL-06A	3.75825	tumor
TCGA-BF-A5EP-01A	4.85425	tumor
TCGA-FS-A1ZS-06A	2.40596	tumor
TCGA-ER-A19D-06A	0.37459	tumor
TCGA-D3-A2J6-06A	3.3378	tumor
TCGA-EE-A3AF-06A	1.72196	tumor
TCGA-BF-AAP6-01A	2.93372	tumor
TCGA-D3-A8GM-06A	0.738108	tumor
TCGA-D9-A3Z3-06A	1.6759	tumor
TCGA-EE-A2MH-06A	3.15806	tumor
TCGA-EE-A2GC-06A	2.37734	tumor
TCGA-WE-A8K5-06A	0.537176	tumor
TCGA-EE-A17Z-06A	0.326378	tumor
TCGA-ER-A19T-01A	3.43678	tumor
TCGA-FS-A4FC-06A	0.728611	tumor
TCGA-XV-A9W5-01A	2.47825	tumor
TCGA-ER-A42H-01A	1.56873	tumor
TCGA-EB-A44P-01A	0.771972	tumor
TCGA-D3-A3C1-06A	4.24177	tumor
TCGA-FS-A1ZT-06A	0.505146	tumor
TCGA-GN-A8LK-06A	1.385	tumor
TCGA-FR-A729-06A	2.2549	tumor
TCGA-D3-A51J-06A	2.42697	tumor
TCGA-EB-A57M-01A	1.53128	tumor
TCGA-WE-A8ZN-06A	1.03907	tumor
TCGA-EE-A2MD-06A	1.49955	tumor
TCGA-DA-A1I1-06A	2.74328	tumor
TCGA-EB-A82B-01A	2.76702	tumor
TCGA-FS-A4FB-06A	0.767397	tumor
TCGA-EE-A3J8-06A	2.46799	tumor
TCGA-D3-A1Q7-06A	1.20953	tumor
TCGA-GN-A267-06A	3.7986	tumor
TCGA-GN-A266-06A	2.0212	tumor
TCGA-D3-A8GC-06A	5.26076	tumor
TCGA-BF-AAOX-01A	2.12443	tumor
TCGA-D3-A5GS-06A	3.02397	tumor
TCGA-EB-A42Z-01A	4.22586	tumor
TCGA-EB-A42Y-01A	1.55139	tumor
TCGA-Z2-AA3S-06A	0.110515	tumor
TCGA-ER-A3EV-06A	1.692	tumor
TCGA-EB-A5FP-01A	2.35029	tumor
TCGA-FW-A3TU-06A	4.11377	tumor
TCGA-FS-A4FD-06A	0.432816	tumor
TCGA-EE-A2GE-06A	1.80493	tumor
TCGA-FS-A4F9-06A	3.67153	tumor
TCGA-FR-A3R1-01A	3.27684	tumor
TCGA-EB-A3XF-01A	1.92196	tumor
TCGA-WE-A8K4-01A	1.75905	tumor
TCGA-YD-A9TA-06A	0.601908	tumor
TCGA-EB-A5SG-06A	3.2117	tumor
TCGA-DA-A95V-06A	3.07683	tumor
TCGA-FS-A1YX-06A	1.63456	tumor
TCGA-YD-A9TB-06A	0.90842	tumor
TCGA-EB-A3XE-01A	3.7151	tumor
TCGA-D9-A4Z5-01A	1.86039	tumor
TCGA-D3-A2JN-06A	5.96575	tumor
TCGA-WE-A8ZQ-06A	1.06796	tumor
TCGA-EB-A1NK-01A	3.44588	tumor
TCGA-ER-A19F-06A	2.2513	tumor
TCGA-EB-A3HV-01A	3.3105	tumor
TCGA-BF-AAP2-01A	0.820139	tumor
TCGA-EB-A6QZ-01A	1.51894	tumor
TCGA-D9-A3Z1-06A	1.99461	tumor
TCGA-FS-A1ZC-06A	3.97048	tumor
TCGA-Z2-AA3V-06A	3.17905	tumor
TCGA-D3-A2JH-06A	0.522296	tumor
TCGA-D3-A5GT-01A	3.24052	tumor
TCGA-D3-A8GD-06A	1.81153	tumor
TCGA-EE-A29M-06A	2.22631	tumor
TCGA-EB-A4IS-01A	1.43256	tumor
TCGA-FR-A3YN-06A	3.80361	tumor
TCGA-BF-A5ES-01A	1.69421	tumor
TCGA-EB-A41B-01A	1.51416	tumor
TCGA-EE-A2GD-06A	2.54227	tumor
TCGA-ER-A195-06A	3.1141	tumor
TCGA-DA-A1I5-06A	1.99433	tumor
TCGA-BF-A1PV-01A	3.90116	tumor
TCGA-EE-A29Q-06A	6.16556	tumor
TCGA-FR-A2OS-01A	2.54447	tumor
TCGA-ER-A2NG-06A	2.5841	tumor
TCGA-W3-AA1O-06A	1.79328	tumor
TCGA-WE-A8K1-06A	3.2023	tumor
TCGA-EE-A2GU-06A	4.16744	tumor
TCGA-EE-A29L-06A	2.93677	tumor
TCGA-D3-A2JL-06A	2.92109	tumor
TCGA-EE-A2MM-06A	2.54834	tumor
TCGA-D9-A148-06A	3.8839	tumor
TCGA-LH-A9QB-06A	4.27232	tumor
TCGA-EB-A5SE-01A	0.455091	tumor
TCGA-WE-A8ZR-06A	4.07961	tumor
TCGA-FS-A1ZJ-06A	0.431132	tumor
TCGA-XV-AAZW-01A	2.65013	tumor
TCGA-D3-A8GE-06A	2.74753	tumor
TCGA-D3-A2JF-06A	1.9609	tumor
TCGA-FS-A1ZR-06A	0.451943	tumor
TCGA-EE-A29B-06A	0.903761	tumor
TCGA-FR-A7U9-06A	3.53784	tumor
TCGA-EB-A3Y7-01A	3.83773	tumor
TCGA-EE-A2M8-06A	1.29857	tumor
TCGA-EE-A29N-06A	1.21878	tumor
TCGA-EE-A2MQ-06A	3.79437	tumor
TCGA-FS-A1ZZ-06A	1.4216	tumor
TCGA-D3-A2JD-06A	4.43462	tumor
TCGA-EE-A182-06A	4.1114	tumor
TCGA-EE-A2A6-06A	2.70576	tumor
TCGA-ER-A2NE-06A	1.67329	tumor
TCGA-GN-A9SD-06A	3.54883	tumor
TCGA-XV-AAZY-01A	2.70576	tumor
TCGA-ER-A198-06A	0.553827	tumor
TCGA-D9-A4Z6-06A	1.63373	tumor
TCGA-ER-A2NF-06A	1.8501	tumor
TCGA-FS-A1ZG-06A	1.32028	tumor
TCGA-FW-A3I3-06A	3.06339	tumor
TCGA-EB-A4OY-01A	2.8884	tumor
TCGA-EB-A5KH-06A	1.52902	tumor
TCGA-EB-A85J-01A	2.24521	tumor
TCGA-D3-A1QA-07A	2.81236	tumor
TCGA-EE-A29V-06A	4.17864	tumor
TCGA-EE-A2GT-06A	3.94376	tumor
TCGA-GN-A268-06A	3.50116	tumor
TCGA-EE-A3AH-06A	0.440671	tumor
TCGA-EB-A6L9-06A	2.58809	tumor
TCGA-EE-A2M5-06A	2.89839	tumor
TCGA-D3-A1Q3-06A	1.41876	tumor
TCGA-WE-A8ZT-06A	0.573502	tumor
TCGA-D9-A1JW-06A	2.25791	tumor
TCGA-EE-A2MC-06A	2.09929	tumor
TCGA-BF-A3DL-01A	4.39922	tumor
TCGA-EE-A29A-06A	4.28046	tumor
TCGA-FR-A728-01A	3.71821	tumor
TCGA-D3-A2JG-06A	3.30089	tumor
TCGA-W3-AA1W-06A	3.22851	tumor
TCGA-EB-A6QY-01A	3.74024	tumor
TCGA-BF-A3DN-01A	1.70847	tumor
TCGA-D3-A2JC-06A	4.95266	tumor
TCGA-FS-A1ZM-06A	2.41142	tumor
TCGA-QB-A6FS-06A	3.68493	tumor
TCGA-EE-A2A5-06A	1.79948	tumor
TCGA-DA-A1I8-06A	4.00511	tumor
TCGA-DA-A1I7-06A	4.46086	tumor
TCGA-D3-A3CB-06A	1.58352	tumor
TCGA-D9-A4Z2-01A	1.22701	tumor
TCGA-WE-AA9Y-06A	4.8263	tumor
TCGA-DA-A3F5-06A	6.14466	tumor
TCGA-EE-A2GL-06A	4.17942	tumor
TCGA-DA-A1HV-06A	2.97215	tumor
TCGA-D3-A51F-06A	2.75729	tumor
TCGA-ER-A19Q-06A	1.06522	tumor
TCGA-FR-A8YE-06A	0.678067	tumor
TCGA-D3-A5GR-06A	2.55046	tumor
TCGA-BF-AAP4-01A	0.678067	tumor
TCGA-W3-AA1Q-06A	3.79756	tumor
TCGA-3N-A9WB-06A	1.0443	tumor
TCGA-D9-A6EG-06A	2.41542	tumor
TCGA-EE-A2MJ-06A	3.53379	tumor
TCGA-D3-A8GK-06A	1.93975	tumor
TCGA-BF-A3DM-01A	1.19707	tumor
TCGA-EE-A2MR-06A	1.87933	tumor
TCGA-FS-A1ZQ-06A	4.32847	tumor
TCGA-EB-A24C-01A	1.49169	tumor
TCGA-RP-A693-06A	1.97397	tumor
TCGA-EE-A3JE-06A	0.366245	tumor
TCGA-W3-AA1V-06B	2.75759	tumor
TCGA-EB-A3XC-01A	1.67532	tumor
TCGA-FR-A7UA-06A	2.49106	tumor
TCGA-FS-A1ZK-06A	2.21501	tumor
TCGA-D3-A51T-06A	2.02363	tumor
TCGA-FS-A1Z0-06A	0.28252	tumor
TCGA-RP-A6K9-06A	2.02063	tumor
TCGA-EE-A20H-06A	4.38221	tumor
TCGA-WE-AAA4-06A	2.76732	tumor
TCGA-W3-A828-06A	1.88875	tumor
TCGA-D3-A3C6-06A	0.674826	tumor
TCGA-D3-A2JP-06A	2.79671	tumor
TCGA-D3-A1Q4-06A	2.39073	tumor
TCGA-FS-A1ZN-01A	0.845079	tumor
TCGA-RP-A694-06A	1.01636	tumor
TCGA-W3-A825-06A	1.8468	tumor
TCGA-FS-A4F2-06A	4.44031	tumor
TCGA-FS-A1YW-06A	3.42019	tumor
TCGA-DA-A3F8-06A	2.472	tumor
TCGA-DA-A95Z-06A	2.55383	tumor
TCGA-FS-A1Z3-06A	2.03912	tumor
TCGA-ER-A19E-06A	1.38597	tumor
TCGA-D3-A2J9-06A	0.691142	tumor
TCGA-EB-A6R0-01A	0.413438	tumor
TCGA-EE-A3J7-06A	4.51258	tumor
TCGA-FS-A1ZW-06A	1.05887	tumor
TCGA-EB-A4P0-01A	2.41299	tumor
TCGA-RP-A690-06A	4.18529	tumor
TCGA-EE-A29W-06A	1.54151	tumor
TCGA-FS-A1YY-06A	3.03176	tumor
TCGA-DA-A3F3-06A	0.550813	tumor
TCGA-ER-A19P-06A	0.319493	tumor
TCGA-DA-A1IB-06A	2.47917	tumor
TCGA-EE-A2GH-06A	3.37227	tumor
TCGA-EE-A20C-06A	1.00743	tumor
TCGA-ER-A19B-06A	5.29765	tumor
TCGA-WE-AAA0-06A	2.07228	tumor
TCGA-YD-A89C-06A	0.147742	tumor
TCGA-DA-A1I2-06A	1.43277	tumor
TCGA-EE-A29E-06A	4.80633	tumor
TCGA-BF-A5EO-01A	3.78224	tumor
TCGA-EE-A2GK-06A	0.417571	tumor
TCGA-FS-A1ZA-06A	3.42538	tumor
TCGA-ER-A19M-06A	2.20466	tumor
TCGA-EB-A5UM-01A	4.20288	tumor
TCGA-EE-A180-06A	1.18178	tumor
TCGA-FR-A7U8-06A	2.41964	tumor
TCGA-Z2-A8RT-06A	1.51639	tumor
TCGA-EE-A3JH-06A	1.48944	tumor
TCGA-ER-A19G-06A	1.06842	tumor
TCGA-EE-A3JI-06A	1.87877	tumor
TCGA-BF-A1PU-01A	3.73183	tumor
TCGA-EE-A2A1-06A	1.00703	tumor
TCGA-BF-AAP1-01A	2.48829	tumor
TCGA-D3-A3BZ-06A	3.15267	tumor
TCGA-QB-AA9O-06A	4.28744	tumor
TCGA-ER-A19L-06A	1.46962	tumor
TCGA-D3-A1QB-06A	2.19588	tumor
TCGA-EE-A29C-06A	3.25833	tumor
TCGA-BF-AAP8-01A	1.32764	tumor
TCGA-D3-A3MR-06A	1.39459	tumor
TCGA-D3-A2JO-06A	2.16392	tumor
TCGA-D3-A3CF-06A	1.99433	tumor
TCGA-GF-A4EO-06A	2.71587	tumor
TCGA-D3-A3MV-06A	2.60087	tumor
TCGA-YG-AA3P-06A	1.48244	tumor
TCGA-GN-A26C-01A	4.04402	tumor
TCGA-D3-A8GS-06A	0.649638	tumor
TCGA-FW-A3R5-06A	2.29349	tumor
TCGA-EB-A5SH-06A	3.10904	tumor
TCGA-FS-A4F5-06A	3.35505	tumor
TCGA-ER-A19T-06A	2.95659	tumor
TCGA-EE-A3AD-06A	2.81484	tumor
TCGA-GN-A4U3-06A	3.78906	tumor
TCGA-DA-A1I0-06A	4.87201	tumor
TCGA-EE-A2GB-06A	0.522722	tumor
TCGA-D3-A2JE-06A	2.66503	tumor
TCGA-FS-A1ZD-06A	0.676648	tumor
TCGA-EE-A3AG-06A	3.84274	tumor
TCGA-EB-A24D-01A	1.89301	tumor
TCGA-DA-A95W-06A	1.99525	tumor
TCGA-D3-A8GJ-06A	1.69997	tumor
TCGA-D3-A2JA-06A	2.03636	tumor
TCGA-EE-A2MN-06A	3.17336	tumor
TCGA-3N-A9WD-06A	3.53311	tumor
TCGA-EE-A2ME-06A	2.62416	tumor
TCGA-BF-A9VF-01A	3.44326	tumor
TCGA-EB-A3XB-01A	1.17122	tumor
TCGA-EE-A2GR-06A	1.64032	tumor
TCGA-EB-A550-01A	1.33342	tumor
TCGA-ER-A19W-06A	0.973598	tumor
TCGA-GN-A4U8-06A	1.46603	tumor
TCGA-FS-A4F8-06A	0.519657	tumor
TCGA-ER-A19H-06A	1.56549	tumor
TCGA-D3-A1QA-06A	3.23762	tumor
TCGA-ER-A197-06A	4.26126	tumor
TCGA-DA-A1IC-06A	1.89027	tumor
TCGA-EE-A20I-06A	1.19832	tumor
TCGA-D3-A8GQ-06A	3.11884	tumor
TCGA-EE-A181-06A	3.44357	tumor
TCGA-FR-A8YD-06A	1.80553	tumor
TCGA-EE-A29D-06A	2.28104	tumor
TCGA-GF-A6C8-06A	1.86243	tumor
TCGA-FS-A1ZY-06A	2.7796	tumor
TCGA-W3-A824-06A	3.25545	tumor
TCGA-3N-A9WC-06A	1.09313	tumor
TCGA-W3-AA1R-06A	1.86635	tumor
TCGA-ER-A3ET-06A	3.89006	tumor
TCGA-D3-A3MO-06A	0.81155	tumor
TCGA-FW-A5DX-01A	4.73237	tumor
TCGA-ER-A19J-06A	2.01669	tumor
TCGA-FR-A44A-06A	4.50807	tumor
TCGA-D3-A2J7-06A	3.09374	tumor
TCGA-EB-A5VU-01A	3.20914	tumor
TCGA-D3-A1Q5-06A	1.63024	tumor
TCGA-WE-AAA3-06A	1.41774	tumor
TCGA-D3-A5GO-06A	2.61644	tumor
TCGA-FS-A1Z7-06A	2.85873	tumor
TCGA-RP-A695-06A	2.35333	tumor
TCGA-FS-A1ZB-06A	1.3728	tumor
TCGA-D3-A8GI-06A	3.55489	tumor
TCGA-EE-A2A0-06A	0.121479	tumor
TCGA-EB-A5SF-01A	3.63273	tumor
TCGA-EE-A184-06A	3.74584	tumor
TCGA-EE-A17Y-06A	4.76595	tumor
TCGA-ER-A42K-06A	0.638624	tumor
TCGA-D3-A1Q6-06A	3.0374	tumor
TCGA-GN-A265-06A	3.88208	tumor
TCGA-GN-A26D-06A	1.64207	tumor
TCGA-ER-A2NF-01A	1.61318	tumor
TCGA-ER-A2ND-06A	3.95637	tumor
TCGA-EE-A185-06A	1.90567	tumor
TCGA-BF-AAP0-06A	4.79689	tumor
TCGA-EB-A5UN-06A	3.89337	tumor
TCGA-D3-A5GN-06A	3.82359	tumor
TCGA-D3-A8GV-06A	2.11135	tumor
TCGA-BF-A5ER-01A	5.33046	tumor
TCGA-GF-A3OT-06A	3.05961	tumor
TCGA-EB-A551-01A	2.18985	tumor
TCGA-EE-A29R-06A	3.58759	tumor
TCGA-EE-A2MK-06A	0.919425	tumor
TCGA-EE-A29G-06A	2.38311	tumor
TCGA-EE-A20F-06A	1.4903	tumor
TCGA-GN-A262-06A	2.10863	tumor
TCGA-EB-A85I-01A	3.19792	tumor
TCGA-DA-A1HW-06A	3.01331	tumor
TCGA-ER-A42L-06A	4.25029	tumor
TCGA-D3-A3ML-06A	1.03819	tumor
TCGA-DA-A3F2-06A	1.94096	tumor
TCGA-DA-A1I4-06A	2.04525	tumor
TCGA-GN-A4U4-06A	1.10271	tumor
TCGA-EE-A29S-06A	1.98099	tumor
TCGA-WE-A8ZX-06A	4.94924	tumor
TCGA-D3-A3C8-06A	3.93083	tumor
TCGA-HR-A5NC-01A	1.93131	tumor
TCGA-YG-AA3N-01A	4.58376	tumor
TCGA-D3-A1Q9-06A	2.35411	tumor
TCGA-WE-A8ZO-06A	2.13393	tumor
TCGA-EB-A44Q-06A	1.09707	tumor
TCGA-GN-A8LN-01A	2.55107	tumor
TCGA-EB-A430-01A	1.70116	tumor
TCGA-D9-A3Z4-01A	3.18752	tumor
TCGA-DA-A1HY-06A	5.36407	tumor
TCGA-GN-A4U5-01A	1.33135	tumor
TCGA-WE-A8K6-06A	5.83121	tumor
TCGA-DA-A95Y-06A	2.74418	tumor
TCGA-GF-A2C7-01A	2.7857	tumor
TCGA-EB-A4OZ-01A	2.85949	tumor
TCGA-EE-A2MS-06A	2.67054	tumor
TCGA-BF-A1PZ-01A	1.77004	tumor
TCGA-EE-A2GS-06A	0.314411	tumor
TCGA-D3-A1Q8-06A	4.10204	tumor
TCGA-BF-A3DJ-01A	2.14422	tumor
TCGA-ER-A19N-06A	3.89748	tumor
TCGA-EB-A3XD-01A	0.708515	tumor
TCGA-D3-A3C7-06A	5.69546	tumor
TCGA-BF-AAP7-01A	1.34769	tumor
TCGA-EE-A2MU-06A	2.98633	tumor
TCGA-D3-A3CC-06A	3.94303	tumor
TCGA-ER-A1A1-06A	0.495252	tumor
TCGA-ER-A2NH-06A	2.35671	tumor
TCGA-ER-A19O-06A	2.31012	tumor
TCGA-D3-A51E-06A	4.25685	tumor
TCGA-IH-A3EA-01A	4.16902	tumor
TCGA-FS-A4F0-06A	3.88103	tumor
TCGA-HR-A2OG-06A	4.05397	tumor
TCGA-EE-A2MG-06A	2.29832	tumor
TCGA-ER-A19S-06A	3.59025	tumor
TCGA-ER-A3PL-06A	1.99525	tumor
TCGA-ER-A19C-06A	2.32842	tumor
TCGA-EE-A3JB-06A	3.38782	tumor
TCGA-EE-A2M7-06A	1.12469	tumor
TCGA-FR-A69P-06A	1.74298	tumor
TCGA-D3-A51K-06A	0.617946	tumor
TCGA-FW-A3TV-06A	2.61613	tumor
TCGA-EE-A2MT-06A	1.60583	tumor
TCGA-D3-A2JB-06A	1.41822	tumor
TCGA-EE-A20B-06A	3.51077	tumor
TCGA-D3-A3MU-06A	2.7848	tumor
TCGA-FS-A1ZH-06A	1.81305	tumor
TCGA-EB-A82C-01A	1.15254	tumor
TCGA-D9-A1JX-06A	1.08925	tumor
TCGA-GN-A263-01A	0.869392	tumor
TCGA-D3-A3CE-06A	0.116247	tumor
TCGA-EE-A2GO-06A	4.1114	tumor
TCGA-XV-AB01-06A	2.56665	tumor
TCGA-D9-A6EA-06A	3.47355	tumor
TCGA-ER-A19K-01A	1.60528	tumor
TCGA-D3-A8GR-06A	4.418	tumor
TCGA-EE-A3AB-06A	2.55865	tumor
TCGA-ER-A199-06A	3.97716	tumor
TCGA-EB-A4IQ-01A	3.7099	tumor
TCGA-D3-A51N-06A	5.50933	tumor
TCGA-D3-A8GO-06A	3.65013	tumor
TCGA-DA-A95X-06A	4.53591	tumor
TCGA-D3-A3C3-06A	2.35547	tumor
TCGA-HR-A2OH-06A	2.73145	tumor
TCGA-EB-A3Y6-01A	2.10289	tumor
TCGA-ER-A2NB-01A	3.54953	tumor
TCGA-EB-A299-01A	2.48162	tumor
TCGA-EE-A3JD-06A	2.01853	tumor
TCGA-ER-A19A-06A	2.20344	tumor
TCGA-W3-AA21-06A	2.65136	tumor
TCGA-EE-A3JA-06A	1.172	tumor
TCGA-D3-A5GU-06A	0.963842	tumor
TCGA-FS-A1ZU-06A	1.75191	tumor
TCGA-EE-A29P-06A	0.302456	tumor
TCGA-ER-A196-01A	4.15641	tumor
TCGA-YG-AA3O-06A	4.98231	tumor
TCGA-D3-A2J8-06A	1.05076	tumor
TCGA-FR-A726-01A	1.83705	tumor
TCGA-EE-A2MP-06A	1.59243	tumor
TCGA-GN-A8LL-06A	2.34783	tumor
TCGA-BF-AAOU-01A	4.25965	tumor
TCGA-BF-A1PX-01A	1.10419	tumor
TCGA-EB-A5UL-06A	3.07936	tumor
TCGA-D3-A2JK-06A	4.47139	tumor
TCGA-EE-A3AA-06A	4.14494	tumor
TCGA-EE-A17X-06A	1.08119	tumor
TCGA-EB-A431-01A	2.37887	tumor
TCGA-ER-A193-06A	2.98481	tumor
TCGA-EE-A2MF-06A	0.969777	tumor
TCGA-EE-A29T-06A	2.95132	tumor
TCGA-FR-A3YO-06A	3.01302	tumor
TCGA-GN-A264-06A	0.954096	tumor
TCGA-EB-A44N-01A	0.539667	tumor
TCGA-FW-A5DY-06A	4.12653	tumor
TCGA-EE-A2GN-06A	1.94187	tumor
TCGA-ER-A3ES-06A	0.363674	tumor
TCGA-DA-A960-01A	2.34254	tumor
TCGA-ER-A194-01A	3.04805	tumor
TCGA-GN-A26A-06A	3.98048	tumor
TCGA-EB-A44R-06A	2.73265	tumor
TCGA-XV-AAZV-01A	4.47996	tumor
TCGA-EB-A5VV-06A	0.276604	tumor
TCGA-OD-A75X-06A	0.742902	tumor
TCGA-GF-A769-01A	2.37613	tumor
TCGA-EE-A29H-06A	2.31867	tumor
TCGA-EB-A51B-01A	2.17891	tumor
TCGA-D9-A1X3-06A	0.785899	tumor
TCGA-EE-A183-06A	2.42911	tumor
TCGA-FS-A1Z4-06A	5.68439	tumor
TCGA-D3-A51R-06A	0.708702	tumor
TCGA-EB-A41A-01A	2.75546	tumor
TCGA-D9-A149-06A	3.22883	tumor
TCGA-EB-A44O-01A	3.82504	tumor
TCGA-EE-A2A2-06A	1.69319	tumor
TCGA-GF-A6C9-06A	4.60844	tumor
TCGA-D3-A5GL-06A	2.05227	tumor
TCGA-EE-A2MI-06A	2.40685	tumor
TCGA-WE-A8ZY-06A	3.42212	tumor
TCGA-EE-A29X-06A	4.09005	tumor
TCGA-WE-A8JZ-06A	3.58693	tumor
TCGA-GN-A4U9-06A	1.06646	tumor
TCGA-FS-A4F4-06A	4.6749	tumor
TCGA-D9-A4Z3-01A	2.32748	tumor
TCGA-D9-A6E9-06A	4.06547	tumor
TCGA-ER-A2NC-06A	1.88996	tumor
TCGA-EB-A97M-01A	3.81535	tumor
TCGA-GN-A4U7-06A	3.78083	tumor
TCGA-FS-A1ZP-06A	0.196802	tumor
TCGA-EE-A3J5-06A	0.773121	tumor
TCGA-D3-A8GP-06A	3.42995	tumor
TCGA-XV-A9W2-01A	2.70452	tumor
TCGA-D3-A51G-06A	1.91597	tumor
TCGA-EB-A553-01A	4.44686	tumor
TCGA-EE-A2GM-06B	2.57806	tumor
TCGA-D3-A8GN-06A	3.62626	tumor
TCGA-D3-A1Q1-06A	1.8304	tumor
TCGA-BF-A5EQ-01A	3.01869	tumor
TCGA-EE-A2ML-06A	4.73592	tumor
TCGA-EE-A2GP-06A	1.38514	tumor
TCGA-EE-A2M6-06A	2.05165	tumor
TCGA-EE-A3J3-06A	1.49545	tumor
TCGA-FS-A1ZF-06A	1.07515	tumor
TCGA-D9-A6EC-06A	4.51757	tumor
TCGA-FR-A8YC-06A	2.09353	tumor
TCGA-EB-A4XL-01A	1.99338	tumor
TCGA-EE-A3AC-06A	1.87693	tumor
TCGA-EE-A3J4-06A	0.241582	tumor
TCGA-BF-A1Q0-01A	3.52521	tumor

## Sheet: Figure 1C
The data of ASPHD1 expression from GEO database for Figure 1C
ID	ASPHD1 expression	Type
GSM3141823	5.27067	normal
GSM3141824	5.29271	normal
GSM3141825	4.91824	normal
GSM3141826	4.7368	normal
GSM3141827	4.85746	normal
GSM3141828	5.09194	normal
GSM390208	5.09672	normal
GSM390209	4.64722	normal
GSM390210	4.18946	normal
GSM390211	4.37006	normal
GSM390212	4.43899	normal
GSM390213	4.33247	normal
GSM390214	4.70595	normal
GSM390215	4.20719	normal
GSM390216	4.85786	normal
GSM390217	5.20897	normal
GSM390218	4.46477	normal
GSM390219	4.31732	normal
GSM390220	4.73539	normal
GSM390221	4.79578	normal
GSM390222	4.88533	normal
GSM390223	5.51936	normal
GSM1131679	7.6025	normal
GSM1131680	10.9973	normal
GSM1131681	6.26223	normal
GSM1131682	4.70958	normal
GSM1131683	8.97829	normal
GSM1131684	13.3919	normal
GSM1131685	9.87195	normal
GSM1131686	7.17245	normal
GSM3141862	5.77021	tumor
GSM3141863	5.06422	tumor
GSM3141864	5.06059	tumor
GSM3141865	4.84659	tumor
GSM3141866	5.11848	tumor
GSM3141867	5.16896	tumor
GSM3141868	5.06729	tumor
GSM3141869	4.74199	tumor
GSM3141870	4.94549	tumor
GSM3141871	5.29531	tumor
GSM3141872	4.96156	tumor
GSM3141873	4.72656	tumor
GSM3141874	5.04598	tumor
GSM3141875	4.93683	tumor
GSM3141876	5.26421	tumor
GSM3141877	4.86555	tumor
GSM390224	5.48237	tumor
GSM390225	5.5299	tumor
GSM390226	4.61903	tumor
GSM390227	6.21102	tumor
GSM390228	5.66137	tumor
GSM390229	8.97362	tumor
GSM390230	4.65683	tumor
GSM390231	5.92966	tumor
GSM390232	6.12623	tumor
GSM390233	5.14205	tumor
GSM390234	4.68927	tumor
GSM390235	5.89279	tumor
GSM390236	8.03262	tumor
GSM390237	4.90106	tumor
GSM390238	4.9803	tumor
GSM390239	5.50383	tumor
GSM390240	5.00994	tumor
GSM390241	5.08964	tumor
GSM390242	8.69475	tumor
GSM390243	5.22636	tumor
GSM390244	4.72531	tumor
GSM390245	5.64085	tumor
GSM390246	4.77461	tumor
GSM390247	4.46054	tumor
GSM390248	6.05903	tumor
GSM390249	5.34032	tumor
GSM390250	4.94958	tumor
GSM390251	4.53663	tumor
GSM390252	5.28892	tumor
GSM390253	4.81754	tumor
GSM390254	5.6866	tumor
GSM390255	5.6883	tumor
GSM390256	6.09536	tumor
GSM390257	5.59061	tumor
GSM390258	5.13905	tumor
GSM390259	6.27709	tumor
GSM390260	5.39093	tumor
GSM390261	6.35998	tumor
GSM390262	5.67125	tumor
GSM390263	5.68016	tumor
GSM390264	4.77061	tumor
GSM390265	4.40698	tumor
GSM390266	4.29925	tumor
GSM390267	6.41103	tumor
GSM390268	6.89907	tumor
GSM390269	5.40846	tumor
GSM1131639	4.57649	tumor
GSM1131640	2.82277	tumor
GSM1131641	7.97969	tumor
GSM1131642	14.6421	tumor
GSM1131643	5.07467	tumor
GSM1131644	34.0745	tumor
GSM1131645	8.99169	tumor
GSM1131646	4.06633	tumor
GSM1131647	5.28485	tumor
GSM1131648	6.61885	tumor
GSM1131649	8.94225	tumor
GSM1131650	8.25255	tumor
GSM1131651	4.53459	tumor
GSM1131652	8.12628	tumor
GSM1131653	13.3269	tumor
GSM1131654	7.47407	tumor
GSM1131655	4.55565	tumor
GSM1131656	7.80796	tumor
GSM1131657	8.59716	tumor
GSM1131658	39.5209	tumor
GSM1131659	10.3911	tumor
GSM1131660	4.65099	tumor
GSM1131661	4.29616	tumor
GSM1131662	15.6777	tumor
GSM1131663	6.14996	tumor
GSM1131664	13.6611	tumor
GSM1131665	4.9168	tumor
GSM1131666	3.58609	tumor
GSM1131667	7.23342	tumor
GSM1131668	19.0198	tumor
GSM1131669	15.22	tumor

## Sheet: Figure 1D
The data of qPCR for Figure 1D
Cell lines	Relative ASPHD1 expression
HEMs	1
	1
	1
A375	3.9632
	3.42634
	4.52108
SK-MEL-28	12.9361
	11.5782
	19.3376
A875	21.3574
	20.4874
	19.3823

## Sheet: Figure 1G
The data of differentially expressed genes (DEGs) according to the median ASPHD1 level for Figure 1G
gene	lowMean	highMean	logFC	pValue	fdr
KCNK3	0.124157	0.609641	2.2958	3.51336e-06	0.000198741
BX322234.2	0.591288	3.99533	2.75638	0.0013176	0.0121686
FNDC5	0.804998	0.245669	-1.71227	3.88341e-05	0.00104201
PDE11A	0.399086	0.140118	-1.51006	0.00403007	0.0259824
SFTPC	2.72343	0.775014	-1.81313	0.00998605	0.0484519
PTPRN	0.315309	1.15383	1.87159	8.62222e-05	0.00182961
BTBD16	0.0485103	0.159037	1.713	3.8992e-08	9.5579e-06
SEZ6L2	6.33092	30.3916	2.26319	4.8582e-49	5.71616e-45
SERPIND1	0.137717	0.619958	2.17046	0.00224557	0.0173882
AC021231.3	0.405336	0.104724	-1.95252	0.00267458	0.0196743
KLK1	0.498204	1.9632	1.9784	0.00324304	0.0224801
PCSK1	1.4185	4.42637	1.64176	0.00375858	0.0248028
KLHDC8A	0.73501	3.08168	2.06788	2.87806e-05	0.000846581
KCNMB2	0.150241	0.0114572	-3.71295	0.000400093	0.00537385
GRM7	0.0979214	0.0293503	-1.73825	0.00158839	0.0137217
TBX22	0.0959913	0.0315976	-1.60309	0.00424782	0.0269506
HGC6.3	0.544614	0.144745	-1.91172	0.0021033	0.0166931
SNCAIP	0.370425	0.109843	-1.75374	0.00632547	0.0354239
IL36B	0.0749059	0.278304	1.89351	0.000273271	0.00407258
CALB2	0.466367	1.32238	1.5036	0.00269881	0.0197906
COL25A1	1.18317	0.387136	-1.61175	9.30966e-07	8.02472e-05
AP002478.1	0.0281439	0.0977251	1.79591	0.00301413	0.0214286
TNMD	2.28019	0.0452656	-5.65459	0.000438348	0.00572113
VCX3B	0.247273	0.0611432	-2.01584	0.00379259	0.0249643
MYOZ2	0.213819	1.48556	2.79655	0.00565002	0.0328287
GALNT5	0.598119	1.87995	1.65219	0.00627295	0.0352476
AQP4-AS1	0.086944	0.0307233	-1.50075	1.15229e-08	4.17164e-06
LINC01602	0.0307186	0.275411	3.1644	7.69126e-05	0.00168992
MYRFL	0.0922905	0.012952	-2.83301	0.0101208	0.048864
TCN1	11.2164	33.9793	1.59905	1.82958e-05	0.000625779
AC012213.1	0.035904	0.105425	1.554	0.000278294	0.00412394
TRPM8	0.632078	1.79558	1.50628	1.21581e-07	1.9463e-05
LINC01549	0.0743532	0.226568	1.60748	1.11237e-05	0.000432667
AC018467.1	0.172027	0.0402497	-2.09558	1.98184e-07	2.7181e-05
NKAIN3-IT1	0.48255	0.158982	-1.60182	1.84116e-06	0.0001305
TRIM71	0.304109	0.0994368	-1.61274	0.001194	0.011303
LINC02154	0.16612	1.06434	2.67966	0.00304381	0.0215484
LCN2	2.42218	14.0361	2.53477	0.00021419	0.00342901
IL1A	0.130784	0.637373	2.28495	0.00727867	0.0388789
SEC14L4	0.313123	1.25437	2.00216	0.000534324	0.00645399
LIN28B	0.700395	0.225145	-1.63731	0.0051915	0.0309701
IL1B	1.19776	4.39662	1.87606	0.00148882	0.013176
PTCHD1	0.0146382	0.0454734	1.63529	0.00300654	0.0214069
ACTL6B	0.0224788	0.0859243	1.9345	0.000101754	0.00205366
GPR17	1.6157	0.172649	-3.22625	0.00136814	0.0124932
ATP2B3	0.288711	0.0825854	-1.80567	9.86743e-05	0.00201039
CRB1	0.598323	0.0512095	-3.54644	0.000498529	0.00618092
MYBPC1	0.240342	0.886324	1.88274	0.00430175	0.027161
AC099518.2	0.0396848	0.114609	1.53006	6.23928e-05	0.00146384
DACH2	0.0187256	0.0051781	-1.85452	0.000182134	0.00307459
LINC01954	0.486351	0.147794	-1.71841	0.00183273	0.0151992
ITGA10	7.00304	20.5218	1.55111	0.00236276	0.0180287
ASPHD1	1.16445	8.82466	2.9219	5.48042e-78	1.28965e-73
AC012506.2	0.500969	0.118694	-2.07747	4.44315e-05	0.00115023
CLDN3	0.177638	0.636507	1.84123	0.000740527	0.00813922
NTRK1	0.18561	0.553711	1.57686	0.000463124	0.00593585
UNC13A	0.160131	0.490401	1.61471	2.57455e-08	7.44263e-06
AC004264.1	0.170243	0.594902	1.80506	9.8198e-08	1.69911e-05
MSTN	0.255216	0.0761605	-1.7446	0.000460878	0.00591673
CRHR1	0.0338316	0.126485	1.90252	0.00882233	0.0443321
KRTAP13-2	0.0422851	0.129357	1.61313	0.000123077	0.00233945
OLFM3	1.13803	0.249052	-2.19202	0.00768802	0.0403467
OR9G1	1.17893	0.380302	-1.63226	0.00342354	0.0233177
KRT79	0.641013	3.14994	2.2969	0.00619747	0.0349884
HTR6	0.0425091	0.133229	1.64807	1.99506e-06	0.000136796
DNASE2B	2.23289	7.60682	1.76838	2.29718e-06	0.000150171
TMEM151A	0.227551	0.743536	1.70821	3.89347e-13	2.29053e-09
LIF	5.13002	20.7223	2.01415	3.34771e-08	8.65696e-06
DCSTAMP	1.02035	4.0414	1.9858	0.00503981	0.0304017
AL359273.1	0.118066	0.388181	1.71714	0.000286698	0.00421398
SULT1C4	1.19308	0.363095	-1.71627	0.000220816	0.00347575
NYX	0.0944828	0.0300088	-1.65467	5.73645e-05	0.00138027
FAM131B	0.186596	1.65682	3.15043	0.000926476	0.00949144
SLC30A10	0.0579216	0.174385	1.5901	0.000234768	0.00364898
LINC01361	0.205592	0.0395974	-2.37631	1.26543e-06	9.95922e-05
FBXL16	0.637934	2.1278	1.73788	4.6074e-11	6.64805e-08
AC003035.2	0.307856	0.893684	1.53751	1.27668e-06	0.000100143
SOSTDC1	11.2815	2.31643	-2.28398	0.00223379	0.0173198
CHGB	0.465755	1.6674	1.83996	3.33456e-08	8.65696e-06
DMBT1	0.375525	1.10443	1.55632	0.00038132	0.00518984
AC090692.1	0.198817	0.677814	1.76944	0.00239175	0.0181968
AQP4	0.223404	0.0664706	-1.74887	1.62191e-07	2.38543e-05
SV2B	1.04629	0.349344	-1.58257	0.0022063	0.017203

## Sheet: Figure 2A
The data of GO enrichment analysis annotations for Figure 2A
ONTOLOGY	ID	Description	GeneRatio	BgRatio	pvalue	p.adjust	qvalue	geneID	Count
BP	GO:0008544	epidermis development	109/1790	324/18723	1.94042e-33	1.11865e-29	9.78378e-30	ABCA12/ACER1/AKR1C3/ALDH3A2/ALOX15B/APCDD1/AQP3/C1orf68/CALML5/CASP14/CDSN/CERS3/CLIC4/CNFN/COL17A1/COL7A1/CRABP2/CST6/CSTA/CYP26B1/DCT/DLL1/DNASE1L2/DSP/EGFR/ERRFI1/ESRP1/ETV4/EVPL/EXPH5/FABP5/FERMT1/FGFR2/FLG/FLG2/FOXN1/FOXQ1/GJB5/GRHL1/GRHL2/GRHL3/HLA-DRB1/IRF6/IVL/JAG1/JAG2/KDF1/KLF4/KLK5/KLK7/KRT10/KRT14/KRT15/KRT16/KRT17/KRT2/KRT31/KRT5/KRTDAP/LAMA3/LAMA5/LAMC2/LCE1A/LCE1B/LCE1C/LCE1D/LCE1E…	109
BP	GO:0030216	keratinocyte differentiation	65/1790	139/18723	5.54879e-30	1.59944e-26	1.39888e-26	ABCA12/ACER1/AKR1C3/ALOX15B/AQP3/CASP14/CDSN/CERS3/CLIC4/CNFN/CSTA/CYP26B1/DNASE1L2/DSP/ERRFI1/ETV4/EVPL/EXPH5/FLG/FOXN1/GRHL1/GRHL2/IRF6/IVL/JAG1/KDF1/KLK5/KRT10/KRT16/KRT17/KRT2/LCE1A/LCE1B/LCE1C/LCE1D/LCE1E/LCE1F/LCE2A/LCE2B/LCE2C/LCE2D/LCE3D/LCE5A/LCE6A/LIPM/NME2/NUMA1/OVOL2/PPL/S100A7/SCEL/SFN/SPRR1A/SPRR1B/SPRR2D/SPRR2E/SPRR2G/SPRR4/ST14/TGM1/TGM3/TMEM79/TP63/TRIM16/ZFP36	65
BP	GO:0043588	skin development	91/1790	263/18723	3.97692e-29	7.64232e-26	6.68402e-26	ABCA12/ACER1/AKR1C3/ALOX12/ALOX12B/ALOX15B/ALOXE3/APCDD1/AQP3/ASPRV1/CASP14/CDSN/CERS3/CLDN1/CLDN4/CLIC4/CNFN/COMP/CSTA/CYP26B1/DLL1/DNASE1L2/DSP/EGFR/ERRFI1/ETV4/EVPL/EXPH5/FERMT1/FGFR2/FLG/FLG2/FOXN1/FOXQ1/GJB3/GRHL1/GRHL2/GRHL3/IRF6/ITGB4/IVL/JAG1/JUP/KDF1/KLK5/KRT1/KRT10/KRT16/KRT17/KRT2/LAMA5/LCE1A/LCE1B/LCE1C/LCE1D/LCE1E/LCE1F/LCE2A/LCE2B/LCE2C/LCE2D/LCE3D/LCE5A/LCE6A/LIPM/LRP4/MET/NME2/NUM…	91
BP	GO:0009913	epidermal cell differentiation	73/1790	202/18723	6.34072e-25	9.13856e-22	7.99264e-22	ABCA12/ACER1/AKR1C3/ALOX15B/AQP3/CASP14/CDSN/CERS3/CLIC4/CNFN/CSTA/CYP26B1/DLL1/DNASE1L2/DSP/ERRFI1/ESRP1/ETV4/EVPL/EXPH5/FLG/FOXN1/GRHL1/GRHL2/IRF6/IVL/JAG1/JAG2/KDF1/KLF4/KLK5/KRT10/KRT16/KRT17/KRT2/LCE1A/LCE1B/LCE1C/LCE1D/LCE1E/LCE1F/LCE2A/LCE2B/LCE2C/LCE2D/LCE3D/LCE5A/LCE6A/LIPM/MYCL/NME2/NUMA1/OVOL1/OVOL2/PPL/S100A7/SCEL/SFN/SPINK5/SPRR1A/SPRR1B/SPRR2D/SPRR2E/SPRR2G/SPRR4/ST14/SULT2B1/TGM1/T…	73
BP	GO:0031424	keratinization	37/1790	58/18723	6.04072e-24	6.96495e-21	6.09159e-21	ABCA12/CASP14/CDSN/CERS3/CNFN/CYP26B1/EVPL/IVL/KLK5/KRT16/KRT17/KRT2/LCE1A/LCE1B/LCE1C/LCE1D/LCE1E/LCE1F/LCE2A/LCE2B/LCE2C/LCE2D/LCE3D/LCE5A/LCE6A/LIPM/PPL/SFN/SPRR1A/SPRR1B/SPRR2D/SPRR2E/SPRR2G/SPRR4/TGM1/TGM3/TMEM79	37
BP	GO:0006959	humoral immune response	78/1790	317/18723	2.71583e-15	2.60946e-12	2.28225e-12	A2M/C1QA/C1QB/C1QC/C3/CD83/CFB/CFD/CFH/CLU/CTSG/CXCL10/CXCL13/CXCL14/CXCL8/CXCL9/DEFB1/EXO1/GATA3/HLA-A/HLA-DRB1/IGHA1/IGHG1/IGHG2/IGHG3/IGHG4/IGHM/IGHV1-18/IGHV1-24/IGHV1-69/IGHV1-69D/IGHV2-26/IGHV2-70/IGHV3-11/IGHV3-15/IGHV3-21/IGHV3-23/IGHV3-30/IGHV3-33/IGHV3-48/IGHV3-49/IGHV3-53/IGHV3-73/IGHV3-74/IGHV4-31/IGHV4-34/IGHV4-39/IGHV4-59/IGHV5-51/IGKC/IGKV3-20/IGLC2/IGLC3/IGLL5/IL36RN/JCHAIN/KLK5/K…	78
BP	GO:0006956	complement activation	44/1790	130/18723	2.26082e-14	1.86195e-11	1.62847e-11	A2M/C1QA/C1QB/C1QC/C3/CFB/CFD/CFH/CLU/IGHA1/IGHG1/IGHG2/IGHG3/IGHG4/IGHM/IGHV1-18/IGHV1-24/IGHV1-69/IGHV1-69D/IGHV2-26/IGHV2-70/IGHV3-11/IGHV3-15/IGHV3-21/IGHV3-23/IGHV3-30/IGHV3-33/IGHV3-48/IGHV3-49/IGHV3-53/IGHV3-73/IGHV3-74/IGHV4-31/IGHV4-34/IGHV4-39/IGHV4-59/IGHV5-51/IGKC/IGLC2/IGLC3/IGLL5/KRT1/MFAP4/TREM2	44
BP	GO:0061436	establishment of skin barrier	18/1790	25/18723	1.02592e-13	7.39305e-11	6.466e-11	ABCA12/ALOX12/ALOX12B/ALOXE3/CLDN1/CLDN4/CYP26B1/FLG/FLG2/GRHL1/GRHL3/KDF1/KRT1/KRT16/MET/SFN/TMEM79/TP63	18
BP	GO:0042742	defense response to bacterium	79/1790	350/18723	2.64135e-13	1.69193e-10	1.47977e-10	ACP5/C10orf99/CD36/CD4/CTSG/CXCL13/DCD/DEFB1/F2RL1/FCER1G/GBP4/GSDMA/GSDMB/GSDMC/HLA-A/IGHA1/IGHG1/IGHG2/IGHG3/IGHG4/IGHM/IGHV1-18/IGHV1-24/IGHV1-69/IGHV1-69D/IGHV2-26/IGHV2-70/IGHV3-11/IGHV3-15/IGHV3-21/IGHV3-23/IGHV3-30/IGHV3-33/IGHV3-48/IGHV3-49/IGHV3-53/IGHV3-73/IGHV3-74/IGHV4-31/IGHV4-34/IGHV4-39/IGHV4-59/IGHV5-51/IGKC/IGKV3-20/IGLC2/IGLC3/IGLL5/IL22RA1/IL27RA/ISG15/JCHAIN/KLK5/KLK7/KRT6A/LY…	79
BP	GO:0006958	complement activation, classical pathway	38/1790	108/18723	3.2935e-13	1.8987e-10	1.66062e-10	C1QA/C1QB/C1QC/C3/CLU/IGHA1/IGHG1/IGHG2/IGHG3/IGHG4/IGHM/IGHV1-18/IGHV1-24/IGHV1-69/IGHV1-69D/IGHV2-26/IGHV2-70/IGHV3-11/IGHV3-15/IGHV3-21/IGHV3-23/IGHV3-30/IGHV3-33/IGHV3-48/IGHV3-49/IGHV3-53/IGHV3-73/IGHV3-74/IGHV4-31/IGHV4-34/IGHV4-39/IGHV4-59/IGHV5-51/IGKC/IGLC2/IGLC3/IGLL5/TREM2	38
BP	GO:0002460	adaptive immune response based on somatic recombination of immune receptors built from immunoglobulin superfamily domains	79/1790	356/18723	6.78099e-13	3.55385e-10	3.10822e-10	ARG1/AZGP1/BCL6/C1QA/C1QB/C1QC/C3/CD27/CD4/CD8A/CEACAM1/CLU/CXCL13/EMP2/EXO1/FCER1G/GATA3/HLA-A/HLA-DOA/HLA-DRA/HLA-DRB1/HLA-DRB5/HLA-G/HLA-H/ICAM1/IGHA1/IGHG1/IGHG2/IGHG3/IGHG4/IGHM/IGHV1-18/IGHV1-24/IGHV1-69/IGHV1-69D/IGHV2-26/IGHV2-70/IGHV3-11/IGHV3-15/IGHV3-21/IGHV3-23/IGHV3-30/IGHV3-33/IGHV3-48/IGHV3-49/IGHV3-53/IGHV3-73/IGHV3-74/IGHV4-31/IGHV4-34/IGHV4-39/IGHV4-59/IGHV5-51/IGKC/IGLC2/IGLC3/…	79
BP	GO:0033561	regulation of water loss via skin	18/1790	27/18723	8.29069e-13	3.98299e-10	3.48354e-10	ABCA12/ALOX12/ALOX12B/ALOXE3/CLDN1/CLDN4/CYP26B1/FLG/FLG2/GRHL1/GRHL3/KDF1/KRT1/KRT16/MET/SFN/TMEM79/TP63	18
BP	GO:0050891	multicellular organismal water homeostasis	26/1790	57/18723	1.68822e-12	7.48662e-10	6.54784e-10	ABCA12/ALOX12/ALOX12B/ALOXE3/AQP3/ATP6V1B1/CLDN1/CLDN4/CYP26B1/CYP4F12/FLG/FLG2/GRHL1/GRHL3/KDF1/KRT1/KRT16/MET/MYO5B/PRKACB/SCNN1A/SCNN1B/SCNN1G/SFN/TMEM79/TP63	26
BP	GO:0002455	humoral immune response mediated by circulating immunoglobulin	39/1790	121/18723	3.86233e-12	1.59045e-09	1.39102e-09	C1QA/C1QB/C1QC/C3/CLU/EXO1/IGHA1/IGHG1/IGHG2/IGHG3/IGHG4/IGHM/IGHV1-18/IGHV1-24/IGHV1-69/IGHV1-69D/IGHV2-26/IGHV2-70/IGHV3-11/IGHV3-15/IGHV3-21/IGHV3-23/IGHV3-30/IGHV3-33/IGHV3-48/IGHV3-49/IGHV3-53/IGHV3-73/IGHV3-74/IGHV4-31/IGHV4-34/IGHV4-39/IGHV4-59/IGHV5-51/IGKC/IGLC2/IGLC3/IGLL5/TREM2	39
BP	GO:0030104	water homeostasis	27/1790	64/18723	6.21965e-12	2.39042e-09	2.09067e-09	ABCA12/ALOX12/ALOX12B/ALOXE3/AQP3/AQP9/ATP6V1B1/CLDN1/CLDN4/CYP26B1/CYP4F12/FLG/FLG2/GRHL1/GRHL3/KDF1/KRT1/KRT16/MET/MYO5B/PRKACB/SCNN1A/SCNN1B/SCNN1G/SFN/TMEM79/TP63	27
BP	GO:0006910	phagocytosis, recognition	34/1790	100/18723	1.72451e-11	6.21363e-09	5.43448e-09	CD36/IGHA1/IGHG1/IGHG2/IGHG3/IGHG4/IGHM/IGHV1-18/IGHV1-24/IGHV1-69/IGHV1-69D/IGHV2-26/IGHV2-70/IGHV3-11/IGHV3-15/IGHV3-21/IGHV3-23/IGHV3-30/IGHV3-33/IGHV3-48/IGHV3-49/IGHV3-53/IGHV3-73/IGHV3-74/IGHV4-31/IGHV4-34/IGHV4-39/IGHV4-59/IGHV5-51/IGKC/IGLC2/IGLC3/IGLL5/TREM2	34
BP	GO:0002449	lymphocyte mediated immunity	74/1790	350/18723	4.20859e-11	1.42721e-08	1.24824e-08	ARG1/AZGP1/BCL6/C1QA/C1QB/C1QC/C3/CD27/CD8A/CEACAM1/CLEC2A/CLU/EMP2/EXO1/FCER1G/GATA3/GZMB/HLA-A/HLA-DOA/HLA-DRA/HLA-DRB1/HLA-DRB5/HLA-G/HLA-H/ICAM1/IGHA1/IGHG1/IGHG2/IGHG3/IGHG4/IGHM/IGHV1-18/IGHV1-24/IGHV1-69/IGHV1-69D/IGHV2-26/IGHV2-70/IGHV3-11/IGHV3-15/IGHV3-21/IGHV3-23/IGHV3-30/IGHV3-33/IGHV3-48/IGHV3-49/IGHV3-53/IGHV3-73/IGHV3-74/IGHV4-31/IGHV4-34/IGHV4-39/IGHV4-59/IGHV5-51/IGKC/IGLC2/IGLC3…	74
BP	GO:0050853	B cell receptor signaling pathway	39/1790	131/18723	5.93982e-11	1.90239e-08	1.66384e-08	CD79A/GCSAM/GPS2/IGHA1/IGHG1/IGHG2/IGHG3/IGHG4/IGHM/IGHV1-18/IGHV1-24/IGHV1-69/IGHV1-69D/IGHV2-26/IGHV2-70/IGHV3-11/IGHV3-15/IGHV3-21/IGHV3-23/IGHV3-30/IGHV3-33/IGHV3-48/IGHV3-49/IGHV3-53/IGHV3-73/IGHV3-74/IGHV4-31/IGHV4-34/IGHV4-39/IGHV4-59/IGHV5-51/IGKC/IGLC2/IGLC3/IGLL5/LPXN/PIK3CD/PLEKHA1/VAV3	39
BP	GO:0002443	leukocyte mediated immunity	86/1790	440/18723	8.56253e-11	2.59805e-08	2.27227e-08	ARG1/AZGP1/BCL6/BST2/C1QA/C1QB/C1QC/C3/CCL3/CD27/CD8A/CEACAM1/CLEC2A/CLU/CTSG/EMP2/EXO1/F2RL1/FCER1G/GATA3/GZMB/HLA-A/HLA-DOA/HLA-DRA/HLA-DRB1/HLA-DRB5/HLA-G/HLA-H/ICAM1/IGHA1/IGHG1/IGHG2/IGHG3/IGHG4/IGHM/IGHV1-18/IGHV1-24/IGHV1-69/IGHV1-69D/IGHV2-26/IGHV2-70/IGHV3-11/IGHV3-15/IGHV3-21/IGHV3-23/IGHV3-30/IGHV3-33/IGHV3-48/IGHV3-49/IGHV3-53/IGHV3-73/IGHV3-74/IGHV4-31/IGHV4-34/IGHV4-39/IGHV4-59/IGHV…	86
BP	GO:0050878	regulation of body fluid levels	77/1790	379/18723	1.26986e-10	3.66037e-08	3.20139e-08	ABCA12/ACTB/ACTG1/ADM/ADTRP/ALOX12/ALOX12B/ALOXE3/ANXA2/ANXA5/ANXA8/APOE/AQP3/AQP5/ATP6V1B1/BTC/CD34/CD36/CEACAM1/CLDN1/CLDN4/COMP/COPA/CORO2B/CYP26B1/CYP4F12/DGKA/EDNRB/EGFR/EMP2/ENTPD2/F10/F2RL1/F3/FBLN1/FCER1G/FERMT3/FLG/FLG2/GAS6/GJA1/GP1BB/GRHL1/GRHL3/HPS5/HSD11B2/ILK/KDF1/KRT1/KRT16/MET/MPIG6B/MYO5B/OAS2/PLAT/PLEK/PRKACB/RAB27A/RAP2B/SAA1/SCNN1A/SCNN1B/SCNN1G/SERPINB2/SERPINE2/SFN/SH2B3/ST3…	77
BP	GO:0019724	B cell mediated immunity	51/1790	210/18723	2.94249e-10	8.07783e-08	7.06492e-08	BCL6/C1QA/C1QB/C1QC/C3/CD27/CLU/EXO1/FCER1G/HLA-DOA/HLA-DRA/HLA-DRB1/HLA-DRB5/HLA-G/IGHA1/IGHG1/IGHG2/IGHG3/IGHG4/IGHM/IGHV1-18/IGHV1-24/IGHV1-69/IGHV1-69D/IGHV2-26/IGHV2-70/IGHV3-11/IGHV3-15/IGHV3-21/IGHV3-23/IGHV3-30/IGHV3-33/IGHV3-48/IGHV3-49/IGHV3-53/IGHV3-73/IGHV3-74/IGHV4-31/IGHV4-34/IGHV4-39/IGHV4-59/IGHV5-51/IGKC/IGLC2/IGLC3/IGLL5/IL13RA2/IL27RA/THOC1/TREM2/TREX1	51
BP	GO:0050864	regulation of B cell activation	49/1790	198/18723	3.26368e-10	8.55232e-08	7.47991e-08	BCL6/CD27/CD320/IGHA1/IGHG1/IGHG2/IGHG3/IGHG4/IGHM/IGHV1-18/IGHV1-24/IGHV1-69/IGHV1-69D/IGHV2-26/IGHV2-70/IGHV3-11/IGHV3-15/IGHV3-21/IGHV3-23/IGHV3-30/IGHV3-33/IGHV3-48/IGHV3-49/IGHV3-53/IGHV3-73/IGHV3-74/IGHV4-31/IGHV4-34/IGHV4-39/IGHV4-59/IGHV5-51/IGKC/IGLC2/IGLC3/IGLL5/IL27RA/IL4I1/LAPTM5/MMP14/MZB1/PAWR/PKN1/SASH3/THOC1/TNFRSF21/TNFSF13B/TYROBP/VAV3/XBP1	49
BP	GO:0006911	phagocytosis, engulfment	37/1790	127/18723	3.62985e-10	9.09829e-08	7.95742e-08	C3/CD36/F2RL1/IGHA1/IGHG1/IGHG2/IGHG3/IGHG4/IGHM/IGHV1-18/IGHV1-24/IGHV1-69/IGHV1-69D/IGHV2-26/IGHV2-70/IGHV3-11/IGHV3-15/IGHV3-21/IGHV3-23/IGHV3-30/IGHV3-33/IGHV3-48/IGHV3-49/IGHV3-53/IGHV3-73/IGHV3-74/IGHV4-31/IGHV4-34/IGHV4-39/IGHV4-59/IGHV5-51/IGKC/IGLC2/IGLC3/IGLL5/RAC2/TREM2	37
BP	GO:0002253	activation of immune response	75/1790	375/18723	4.69569e-10	1.12794e-07	9.86506e-08	A2M/AIM2/BTNL9/C1QA/C1QB/C1QC/C3/C3AR1/CD3E/CD79A/CEACAM1/CFB/CFD/CFH/CLU/FCER1G/FPR3/FYB1/GATA3/GCSAM/GPS2/HLA-A/HLA-DRB1/HSP90AA1/IGHA1/IGHG1/IGHG2/IGHG3/IGHG4/IGHM/IGHV1-18/IGHV1-24/IGHV1-69/IGHV1-69D/IGHV2-26/IGHV2-70/IGHV3-11/IGHV3-15/IGHV3-21/IGHV3-23/IGHV3-30/IGHV3-33/IGHV3-48/IGHV3-49/IGHV3-53/IGHV3-73/IGHV3-74/IGHV4-31/IGHV4-34/IGHV4-39/IGHV4-59/IGHV5-51/IGKC/IGLC2/IGLC3/IGLL5/KRT1/LAPTM…	75
BP	GO:0016064	immunoglobulin mediated immune response	50/1790	207/18723	5.3698e-10	1.23828e-07	1.083e-07	BCL6/C1QA/C1QB/C1QC/C3/CD27/CLU/EXO1/FCER1G/HLA-DOA/HLA-DRA/HLA-DRB1/HLA-DRB5/IGHA1/IGHG1/IGHG2/IGHG3/IGHG4/IGHM/IGHV1-18/IGHV1-24/IGHV1-69/IGHV1-69D/IGHV2-26/IGHV2-70/IGHV3-11/IGHV3-15/IGHV3-21/IGHV3-23/IGHV3-30/IGHV3-33/IGHV3-48/IGHV3-49/IGHV3-53/IGHV3-73/IGHV3-74/IGHV4-31/IGHV4-34/IGHV4-39/IGHV4-59/IGHV5-51/IGKC/IGLC2/IGLC3/IGLL5/IL13RA2/IL27RA/THOC1/TREM2/TREX1	50
BP	GO:0010324	membrane invagination	39/1790	144/18723	1.29294e-09	2.86684e-07	2.50735e-07	C3/CD36/CHMP4A/F2RL1/IGHA1/IGHG1/IGHG2/IGHG3/IGHG4/IGHM/IGHV1-18/IGHV1-24/IGHV1-69/IGHV1-69D/IGHV2-26/IGHV2-70/IGHV3-11/IGHV3-15/IGHV3-21/IGHV3-23/IGHV3-30/IGHV3-33/IGHV3-48/IGHV3-49/IGHV3-53/IGHV3-73/IGHV3-74/IGHV4-31/IGHV4-34/IGHV4-39/IGHV4-59/IGHV5-51/IGKC/IGLC2/IGLC3/IGLL5/RAC2/SYT11/TREM2	39
BP	GO:0050871	positive regulation of B cell activation	40/1790	152/18723	2.00168e-09	4.27395e-07	3.73802e-07	BCL6/CD27/CD320/IGHA1/IGHG1/IGHG2/IGHG3/IGHG4/IGHM/IGHV1-18/IGHV1-24/IGHV1-69/IGHV1-69D/IGHV2-26/IGHV2-70/IGHV3-11/IGHV3-15/IGHV3-21/IGHV3-23/IGHV3-30/IGHV3-33/IGHV3-48/IGHV3-49/IGHV3-53/IGHV3-73/IGHV3-74/IGHV4-31/IGHV4-34/IGHV4-39/IGHV4-59/IGHV5-51/IGKC/IGLC2/IGLC3/IGLL5/MMP14/SASH3/TNFSF13B/VAV3/XBP1	40
BP	GO:0099024	plasma membrane invagination	37/1790	136/18723	2.97348e-09	6.12218e-07	5.3545e-07	C3/CD36/F2RL1/IGHA1/IGHG1/IGHG2/IGHG3/IGHG4/IGHM/IGHV1-18/IGHV1-24/IGHV1-69/IGHV1-69D/IGHV2-26/IGHV2-70/IGHV3-11/IGHV3-15/IGHV3-21/IGHV3-23/IGHV3-30/IGHV3-33/IGHV3-48/IGHV3-49/IGHV3-53/IGHV3-73/IGHV3-74/IGHV4-31/IGHV4-34/IGHV4-39/IGHV4-59/IGHV5-51/IGKC/IGLC2/IGLC3/IGLL5/RAC2/TREM2	37
BP	GO:0018149	peptide cross-linking	17/1790	35/18723	3.6615e-09	7.27882e-07	6.3661e-07	CSTA/DCN/DSP/EVPL/FLG/IVL/KRT1/KRT10/KRT2/SPOCK2/SPRR1A/SPRR1B/SPRR2E/TGM1/TGM2/TGM3/TGM5	17
BP	GO:0050851	antigen receptor-mediated signaling pathway	53/1790	240/18723	5.00287e-09	9.61385e-07	8.40833e-07	BTNL9/CD3E/CD79A/CEACAM1/FYB1/GATA3/GCSAM/GPS2/HLA-A/HLA-DRB1/IGHA1/IGHG1/IGHG2/IGHG3/IGHG4/IGHM/IGHV1-18/IGHV1-24/IGHV1-69/IGHV1-69D/IGHV2-26/IGHV2-70/IGHV3-11/IGHV3-15/IGHV3-21/IGHV3-23/IGHV3-30/IGHV3-33/IGHV3-48/IGHV3-49/IGHV3-53/IGHV3-73/IGHV3-74/IGHV4-31/IGHV4-34/IGHV4-39/IGHV4-59/IGHV5-51/IGKC/IGLC2/IGLC3/IGLL5/LAPTM5/LPXN/NFKBIZ/PAWR/PIK3CD/PLEKHA1/PTPRJ/RAB29/TNFRSF21/VAV3/ZC3H12A	53
BP	GO:0045229	external encapsulating structure organization	61/1790	304/18723	1.72276e-08	3.20378e-06	2.80205e-06	ADAMTS10/ADAMTSL4/ADTRP/AEBP1/ANXA2/CFLAR/COL11A2/COL17A1/COL22A1/COL4A5/COLGALT2/COMP/CTSG/CTSS/CTSV/DNAJB6/ELF3/ELN/EMILIN1/ETS1/FBLN1/FBLN5/FERMT1/FKBP10/FLOT1/FLRT2/GAS6/GPM6B/KLK5/KLK7/LAMB4/LOXL3/LOXL4/MFAP4/MIA/MMP1/MMP14/MMP15/MMP17/MMP28/MMP7/MMP9/MPZL3/MYH11/P4HA1/PHLDB1/PHLDB2/PLOD3/SERPINB5/SERPINH1/SMPD3/SPINK5/SPINT1/SPINT2/SPOCK2/TGFBR1/TGM1/TGM3/TNXB/TPSAB1/VIT	61
BP	GO:0042060	wound healing	77/1790	422/18723	1.99405e-08	3.59241e-06	3.14195e-06	ACTB/ACTG1/ADTRP/AJUBA/ALOX12/ANXA2/ANXA5/ANXA8/APOE/ARHGEF19/CD34/CD36/CEACAM1/CFLAR/CLDN1/CLDN4/COMP/CXCR4/DCN/DGKA/DSP/DST/DUOX1/EGFR/ENTPD2/EPB41L4B/EPPK1/ERBB2/ETS1/EVPL/F10/F2RL1/F3/FBLN1/FCER1G/FERMT1/FERMT3/FGFR2/FKBP10/GAS6/GJA1/GP1BB/GPX1/GRHL3/HPS5/ILK/KRT1/KRT6A/MACF1/MPIG6B/MUSTN1/OCLN/PHLDB2/PLAT/PLEK/PLPP3/PPL/RAB27A/RAP2B/SAA1/SDC1/SERPINB2/SERPINE2/SH2B3/ST3GAL4/STXBP1/SYT11/TFPI…	77
BP	GO:0002181	cytoplasmic translation	37/1790	148/18723	3.5024e-08	6.11858e-06	5.35135e-06	DPH1/DPH3/EIF3C/EIF3CL/EIF3F/EIF4A1/RBM4/RPL10/RPL13/RPL14/RPL17/RPL18/RPL18A/RPL21/RPL23/RPL26/RPL27A/RPL28/RPL30/RPL31/RPL34/RPL36A/RPL37/RPL37A/RPL38/RPL39/RPL41/RPL9/RPS10/RPS15A/RPS23/RPS24/RPS29/RPS3A/RPS7/YBX3/ZNF385A	37
BP	GO:0002429	immune response-activating cell surface receptor signaling pathway	58/1790	291/18723	4.92943e-08	8.11948e-06	7.10135e-06	BTNL9/C3AR1/CD3E/CD79A/CEACAM1/FCER1G/FPR3/FYB1/GATA3/GCSAM/GPS2/HLA-A/HLA-DRB1/IGHA1/IGHG1/IGHG2/IGHG3/IGHG4/IGHM/IGHV1-18/IGHV1-24/IGHV1-69/IGHV1-69D/IGHV2-26/IGHV2-70/IGHV3-11/IGHV3-15/IGHV3-21/IGHV3-23/IGHV3-30/IGHV3-33/IGHV3-48/IGHV3-49/IGHV3-53/IGHV3-73/IGHV3-74/IGHV4-31/IGHV4-34/IGHV4-39/IGHV4-59/IGHV5-51/IGKC/IGLC2/IGLC3/IGLL5/LAPTM5/LPXN/NFKBIZ/PAWR/PIK3CD/PLA2G6/PLEKHA1/PTPRJ/RAB29/TNFR…	58
BP	GO:0002757	immune response-activating signal transduction	58/1790	291/18723	4.92943e-08	8.11948e-06	7.10135e-06	BTNL9/C3AR1/CD3E/CD79A/CEACAM1/FCER1G/FPR3/FYB1/GATA3/GCSAM/GPS2/HLA-A/HLA-DRB1/IGHA1/IGHG1/IGHG2/IGHG3/IGHG4/IGHM/IGHV1-18/IGHV1-24/IGHV1-69/IGHV1-69D/IGHV2-26/IGHV2-70/IGHV3-11/IGHV3-15/IGHV3-21/IGHV3-23/IGHV3-30/IGHV3-33/IGHV3-48/IGHV3-49/IGHV3-53/IGHV3-73/IGHV3-74/IGHV4-31/IGHV4-34/IGHV4-39/IGHV4-59/IGHV5-51/IGKC/IGLC2/IGLC3/IGLL5/LAPTM5/LPXN/NFKBIZ/PAWR/PIK3CD/PLA2G6/PLEKHA1/PTPRJ/RAB29/TNFR…	58
BP	GO:0045682	regulation of epidermis development	22/1790	65/18723	6.92144e-08	1.09462e-05	9.57359e-06	ABCA12/ALOX15B/AQP3/DLL1/ERRFI1/ESRP1/ETV4/GRHL1/GRHL2/KDF1/KRT10/KRT2/MYCL/NME2/NUMA1/OVOL2/SFN/SULT2B1/TMEM79/TP63/TRIM16/ZFP36	22
BP	GO:0030198	extracellular matrix organization	59/1790	301/18723	7.0253e-08	1.09462e-05	9.57359e-06	ADAMTS10/ADAMTSL4/ADTRP/AEBP1/ANXA2/CFLAR/COL11A2/COL17A1/COL22A1/COL4A5/COLGALT2/COMP/CTSG/CTSS/CTSV/DNAJB6/ELF3/ELN/EMILIN1/ETS1/FBLN1/FBLN5/FERMT1/FKBP10/FLOT1/FLRT2/GAS6/GPM6B/KLK5/KLK7/LAMB4/LOXL3/LOXL4/MFAP4/MIA/MMP1/MMP14/MMP15/MMP17/MMP28/MMP7/MMP9/MPZL3/MYH11/P4HA1/PHLDB1/PHLDB2/PLOD3/SERPINB5/SERPINH1/SMPD3/SPINK5/SPINT1/SPINT2/SPOCK2/TGFBR1/TNXB/TPSAB1/VIT	59
BP	GO:0010951	negative regulation of endopeptidase activity	52/1790	252/18723	7.50412e-08	1.13117e-05	9.89327e-06	A2M/A2ML1/ANXA2/ANXA8/ANXA8L1/BIRC5/BIRC7/BST2/C3/CARD18/CD27/COL7A1/CST6/CST7/CSTA/DNAJB6/GAS6/GPX1/IFI6/ITIH4/ITIH6/KLF4/MAGEA3/MMP9/NAIP/NR4A1/RENBP/SERPINA12/SERPINA3/SERPINB12/SERPINB13/SERPINB2/SERPINB5/SERPINB7/SERPINB9/SERPINE2/SERPINH1/SFN/SLPI/SNCA/SPINK5/SPINT1/SPINT2/SPOCK2/TFPI/TIMP1/TIMP3/VEGFA/WFDC12/WFDC2/WFDC3/WFDC5	52
BP	GO:0050867	positive regulation of cell activation	75/1790	420/18723	7.65231e-08	1.13117e-05	9.89327e-06	BCL6/CCL3/CCL5/CD2/CD24/CD27/CD320/CD3E/CD4/CD83/CEBPA/F2RL1/GAS6/GATA3/HLA-A/HLA-DOA/HLA-DRA/HLA-DRB1/HLA-DRB5/HLA-G/IGHA1/IGHG1/IGHG2/IGHG3/IGHG4/IGHM/IGHV1-18/IGHV1-24/IGHV1-69/IGHV1-69D/IGHV2-26/IGHV2-70/IGHV3-11/IGHV3-15/IGHV3-21/IGHV3-23/IGHV3-30/IGHV3-33/IGHV3-48/IGHV3-49/IGHV3-53/IGHV3-73/IGHV3-74/IGHV4-31/IGHV4-34/IGHV4-39/IGHV4-59/IGHV5-51/IGKC/IGLC2/IGLC3/IGLL5/IL18/IL27RA/IL4I1/ITPKB/…	75
BP	GO:0043062	extracellular structure organization	59/1790	302/18723	7.93349e-08	1.14341e-05	1.00004e-05	ADAMTS10/ADAMTSL4/ADTRP/AEBP1/ANXA2/CFLAR/COL11A2/COL17A1/COL22A1/COL4A5/COLGALT2/COMP/CTSG/CTSS/CTSV/DNAJB6/ELF3/ELN/EMILIN1/ETS1/FBLN1/FBLN5/FERMT1/FKBP10/FLOT1/FLRT2/GAS6/GPM6B/KLK5/KLK7/LAMB4/LOXL3/LOXL4/MFAP4/MIA/MMP1/MMP14/MMP15/MMP17/MMP28/MMP7/MMP9/MPZL3/MYH11/P4HA1/PHLDB1/PHLDB2/PLOD3/SERPINB5/SERPINH1/SMPD3/SPINK5/SPINT1/SPINT2/SPOCK2/TGFBR1/TNXB/TPSAB1/VIT	59
BP	GO:1903034	regulation of response to wounding	39/1790	167/18723	1.09429e-07	1.53116e-05	1.33916e-05	ACTG1/ADTRP/ALOX12/ANXA2/APOE/CD34/CD36/CEACAM1/CLDN1/CLDN4/CXCR4/DUOX1/EPPK1/F2RL1/F3/FERMT1/GJA1/INPP5F/KLF4/KLK8/KREMEN1/KRT1/NDEL1/OCLN/PHLDB2/PLAT/PLPP3/PTPRF/RGMA/SERPINB2/SERPINE2/SH2B3/SPP1/ST3GAL4/STK24/TFPI/THBD/TSPAN8/XBP1	39
BP	GO:0010466	negative regulation of peptidase activity	53/1790	262/18723	1.1155e-07	1.53116e-05	1.33916e-05	A2M/A2ML1/ANXA2/ANXA8/ANXA8L1/BIRC5/BIRC7/BST2/C3/CARD18/CD27/COL7A1/CST6/CST7/CSTA/DNAJB6/GAS6/GPX1/IFI6/ITIH4/ITIH6/KLF4/MAGEA3/MMP9/NAIP/NR4A1/PI16/RENBP/SERPINA12/SERPINA3/SERPINB12/SERPINB13/SERPINB2/SERPINB5/SERPINB7/SERPINB9/SERPINE2/SERPINH1/SFN/SLPI/SNCA/SPINK5/SPINT1/SPINT2/SPOCK2/TFPI/TIMP1/TIMP3/VEGFA/WFDC12/WFDC2/WFDC3/WFDC5	53
BP	GO:0002696	positive regulation of leukocyte activation	73/1790	409/18723	1.16215e-07	1.55809e-05	1.36272e-05	BCL6/CCL3/CCL5/CD2/CD24/CD27/CD320/CD3E/CD4/CD83/CEBPA/F2RL1/GAS6/GATA3/HLA-A/HLA-DOA/HLA-DRA/HLA-DRB1/HLA-DRB5/HLA-G/IGHA1/IGHG1/IGHG2/IGHG3/IGHG4/IGHM/IGHV1-18/IGHV1-24/IGHV1-69/IGHV1-69D/IGHV2-26/IGHV2-70/IGHV3-11/IGHV3-15/IGHV3-21/IGHV3-23/IGHV3-30/IGHV3-33/IGHV3-48/IGHV3-49/IGHV3-53/IGHV3-73/IGHV3-74/IGHV4-31/IGHV4-34/IGHV4-39/IGHV4-59/IGHV5-51/IGKC/IGLC2/IGLC3/IGLL5/IL18/IL27RA/IL4I1/ITPKB/…	73
BP	GO:0002768	immune response-regulating cell surface receptor signaling pathway	60/1790	315/18723	1.56576e-07	2.0515e-05	1.79425e-05	BTNL9/C3AR1/CD24/CD3E/CD79A/CEACAM1/FCER1G/FPR3/FYB1/GATA3/GCSAM/GPS2/HLA-A/HLA-DRB1/HLA-G/IGHA1/IGHG1/IGHG2/IGHG3/IGHG4/IGHM/IGHV1-18/IGHV1-24/IGHV1-69/IGHV1-69D/IGHV2-26/IGHV2-70/IGHV3-11/IGHV3-15/IGHV3-21/IGHV3-23/IGHV3-30/IGHV3-33/IGHV3-48/IGHV3-49/IGHV3-53/IGHV3-73/IGHV3-74/IGHV4-31/IGHV4-34/IGHV4-39/IGHV4-59/IGHV5-51/IGKC/IGLC2/IGLC3/IGLL5/LAPTM5/LPXN/NFKBIZ/PAWR/PIK3CD/PLA2G6/PLEKHA1/PTPRJ…	60
BP	GO:0002440	production of molecular mediator of immune response	59/1790	308/18723	1.61833e-07	2.07326e-05	1.81329e-05	ARG1/BCL6/BST2/CD36/EXO1/F2RL1/GATA3/HLA-A/HLA-DOA/HLA-DRA/HLA-DRB1/HLA-DRB5/HLA-G/IGKC/IGKV1-16/IGKV1-17/IGKV1-27/IGKV1-5/IGKV1-6/IGKV1-9/IGKV2-24/IGKV3-15/IGKV3-20/IGKV4-1/IGLV1-40/IGLV1-44/IGLV1-47/IGLV1-51/IGLV2-11/IGLV2-14/IGLV2-23/IGLV2-8/IGLV3-1/IGLV3-10/IGLV3-19/IGLV3-21/IGLV3-25/IGLV3-9/IGLV4-69/IGLV6-57/IGLV8-61/IL13RA2/IL18/IL27RA/INAVA/KLK5/KLK7/LAPTM5/MZB1/PKN1/PMS2P1/PMS2P6/SASH3/SL…	59
BP	GO:0051251	positive regulation of lymphocyte activation	66/1790	362/18723	2.09357e-07	2.62379e-05	2.29479e-05	BCL6/CCL5/CD24/CD27/CD320/CD3E/CD4/CD83/GAS6/GATA3/HLA-A/HLA-DOA/HLA-DRA/HLA-DRB1/HLA-DRB5/HLA-G/IGHA1/IGHG1/IGHG2/IGHG3/IGHG4/IGHM/IGHV1-18/IGHV1-24/IGHV1-69/IGHV1-69D/IGHV2-26/IGHV2-70/IGHV3-11/IGHV3-15/IGHV3-21/IGHV3-23/IGHV3-30/IGHV3-33/IGHV3-48/IGHV3-49/IGHV3-53/IGHV3-73/IGHV3-74/IGHV4-31/IGHV4-34/IGHV4-39/IGHV4-59/IGHV5-51/IGKC/IGLC2/IGLC3/IGLL5/IL18/IL27RA/IL4I1/ITPKB/LEF1/LGALS1/MAP3K8/MM…	66
BP	GO:0019730	antimicrobial humoral response	31/1790	122/18723	2.9847e-07	3.66102e-05	3.20195e-05	CTSG/CXCL10/CXCL13/CXCL14/CXCL8/CXCL9/DEFB1/HLA-A/IGHA1/IGHM/IGKV3-20/IL36RN/JCHAIN/KLK5/KLK7/KRT6A/LYZ/PGLYRP3/PGLYRP4/PLA2G6/PRSS3/RNASE6/RPL30/RPL39/S100A7/SLPI/SPINK5/WFDC12/WFDC2/WFDC3/WFDC5	31
BP	GO:0045861	negative regulation of proteolysis	64/1790	351/18723	3.17751e-07	3.81633e-05	3.33778e-05	A2M/A2ML1/ANXA2/ANXA8/ANXA8L1/BIRC5/BIRC7/BST2/C3/CARD18/CD27/COL7A1/CST6/CST7/CSTA/CTSZ/DNAJB6/EFNA1/GAS6/GPX1/HIPK2/HSP90AB1/IFI6/IL1R2/ITIH4/ITIH6/KLF4/MAGEA3/MMP9/NAIP/NR4A1/PBK/PI16/PLAT/PTPN3/RENBP/RPL23/RPS7/SDCBP/SERPINA12/SERPINA3/SERPINB12/SERPINB13/SERPINB2/SERPINB5/SERPINB7/SERPINB9/SERPINE2/SERPINH1/SFN/SLPI/SNCA/SPINK5/SPINT1/SPINT2/SPOCK2/TFPI/TIMP1/TIMP3/VEGFA/WFDC12/WFDC2/WFDC3/W…	64
BP	GO:0042113	B cell activation	61/1790	334/18723	5.63472e-07	6.62942e-05	5.79813e-05	BCL6/BST2/CD27/CD320/CD79A/DLL1/EXO1/GPS2/IGHA1/IGHG1/IGHG2/IGHG3/IGHG4/IGHM/IGHV1-18/IGHV1-24/IGHV1-69/IGHV1-69D/IGHV2-26/IGHV2-70/IGHV3-11/IGHV3-15/IGHV3-21/IGHV3-23/IGHV3-30/IGHV3-33/IGHV3-48/IGHV3-49/IGHV3-53/IGHV3-73/IGHV3-74/IGHV4-31/IGHV4-34/IGHV4-39/IGHV4-59/IGHV5-51/IGKC/IGLC2/IGLC3/IGLL5/IL27RA/IL4I1/LAPTM5/LEF1/LFNG/LGALS1/MMP14/MZB1/PAWR/PIK3CD/PKN1/PTK2B/PTPRJ/SASH3/ST3GAL1/THOC1/TNF…	61
BP	GO:0002064	epithelial cell development	45/1790	220/18723	7.16802e-07	8.26473e-05	7.22838e-05	ABCA12/ADAMTSL4/AFDN/ARNTL/CDH2/CDSN/CLDN1/CLDN5/CLIC4/COL22A1/CXCR4/DLL1/DNASE1L2/EXPH5/F2RL1/GPX1/GRHL2/HSD17B4/ICAM1/JAG1/KDF1/KLF5/KRT2/MET/MSN/PDE2A/PLOD3/POF1B/RAB25/RAP1B/RAPGEF3/S1PR2/SDC1/SFN/SPINT2/ST14/TFCP2L1/TIGAR/TJP2/TJP3/TMEM79/TP63/TYMS/VEGFA/WNT7B	45
BP	GO:0045604	regulation of epidermal cell differentiation	19/1790	58/18723	9.51997e-07	0.000107613	9.4119e-05	ABCA12/ALOX15B/AQP3/DLL1/ERRFI1/ESRP1/ETV4/GRHL1/GRHL2/KDF1/MYCL/NME2/NUMA1/OVOL2/SFN/SULT2B1/TP63/TRIM16/ZFP36	19
BP	GO:0002377	immunoglobulin production	44/1790	216/18723	1.06681e-06	0.000118272	0.000103442	BCL6/EXO1/HLA-DOA/HLA-DRA/HLA-DRB1/HLA-DRB5/IGKC/IGKV1-16/IGKV1-17/IGKV1-27/IGKV1-5/IGKV1-6/IGKV1-9/IGKV2-24/IGKV3-15/IGKV3-20/IGKV4-1/IGLV1-40/IGLV1-44/IGLV1-47/IGLV1-51/IGLV2-11/IGLV2-14/IGLV2-23/IGLV2-8/IGLV3-1/IGLV3-10/IGLV3-19/IGLV3-21/IGLV3-25/IGLV3-9/IGLV4-69/IGLV6-57/IGLV8-61/IL13RA2/IL27RA/MZB1/PKN1/PMS2P1/PMS2P6/SASH3/THOC1/TREX1/XBP1	44
BP	GO:0002764	immune response-regulating signaling pathway	77/1790	468/18723	1.51052e-06	0.000164305	0.000143702	BTNL9/C3AR1/CD14/CD24/CD36/CD3E/CD79A/CEACAM1/CTSS/F2RL1/FCER1G/FLOT1/FPR3/FYB1/GATA3/GCSAM/GPS2/HLA-A/HLA-DRB1/HLA-G/IFI35/IGHA1/IGHG1/IGHG2/IGHG3/IGHG4/IGHM/IGHV1-18/IGHV1-24/IGHV1-69/IGHV1-69D/IGHV2-26/IGHV2-70/IGHV3-11/IGHV3-15/IGHV3-21/IGHV3-23/IGHV3-30/IGHV3-33/IGHV3-48/IGHV3-49/IGHV3-53/IGHV3-73/IGHV3-74/IGHV4-31/IGHV4-34/IGHV4-39/IGHV4-59/IGHV5-51/IGKC/IGLC2/IGLC3/IGLL5/IL20RB/INAVA/IRF4/…	77
BP	GO:0060713	labyrinthine layer morphogenesis	11/1790	22/18723	1.53985e-06	0.000164393	0.000143779	ADM/BMP7/DNAJB6/FGFR2/GJB5/GRHL2/LEF1/SPINT1/SPINT2/ST14/WNT7B	11
BP	GO:0006909	phagocytosis	56/1790	308/18723	1.87035e-06	0.000196047	0.000171464	C3/CALR/CD14/CD36/ELMO3/F2RL1/FCER1G/GAS6/IGHA1/IGHG1/IGHG2/IGHG3/IGHG4/IGHM/IGHV1-18/IGHV1-24/IGHV1-69/IGHV1-69D/IGHV2-26/IGHV2-70/IGHV3-11/IGHV3-15/IGHV3-21/IGHV3-23/IGHV3-30/IGHV3-33/IGHV3-48/IGHV3-49/IGHV3-53/IGHV3-73/IGHV3-74/IGHV4-31/IGHV4-34/IGHV4-39/IGHV4-59/IGHV5-51/IGKC/IGLC2/IGLC3/IGLL5/MET/MST1R/PLA2G6/PTPRJ/RAB20/RAB27A/RAB7A/RAC2/SIRPA/SRPX/SYT11/TGM2/TREM2/TREX1/TYROBP/VAV3	56
BP	GO:0051346	negative regulation of hydrolase activity	65/1790	379/18723	2.36474e-06	0.000243442	0.000212916	A2M/A2ML1/ANXA2/ANXA8/ANXA8L1/APOC1/BIRC5/BIRC7/BST2/C3/CARD18/CD27/COL7A1/CRY2/CST6/CST7/CSTA/DNAJB6/GAS6/GCHFR/GPX1/GZMA/IFI6/ITIH4/ITIH6/KLF4/MAGEA3/MGAT5/MMP9/NAIP/NEIL1/NR4A1/PI16/PLA2R1/PPP1R1B/RASA4/RENBP/SERPINA12/SERPINA3/SERPINB12/SERPINB13/SERPINB2/SERPINB5/SERPINB7/SERPINB9/SERPINE2/SERPINH1/SFN/SLPI/SNCA/SORT1/SPINK5/SPINT1/SPINT2/SPOCK2/TFPI/TIMP1/TIMP3/TIPRL/TNNT2/VEGFA/WFDC12/WFDC…	65
BP	GO:0019731	antibacterial humoral response	18/1790	60/18723	7.50695e-06	0.000759256	0.00066405	CTSG/DEFB1/HLA-A/IGHA1/IGHM/IGKV3-20/JCHAIN/KLK5/KLK7/PLA2G6/RNASE6/RPL39/SLPI/SPINK5/WFDC12/WFDC2/WFDC3/WFDC5	18
BP	GO:0061041	regulation of wound healing	30/1790	134/18723	7.67279e-06	0.000762649	0.000667017	ACTG1/ADTRP/ALOX12/ANXA2/APOE/CD34/CD36/CEACAM1/CLDN1/CLDN4/CXCR4/DUOX1/EPPK1/F2RL1/F3/FERMT1/GJA1/KRT1/OCLN/PHLDB2/PLAT/PLPP3/SERPINB2/SERPINE2/SH2B3/ST3GAL4/TFPI/THBD/TSPAN8/XBP1	30
BP	GO:0033559	unsaturated fatty acid metabolic process	27/1790	116/18723	1.0109e-05	0.000987767	0.000863907	ABCD1/AKR1C1/AKR1C2/AKR1C3/ALOX12/ALOX12B/ALOX15B/ALOXE3/ATP6V1B1/CYP2E1/CYP4F12/CYP4F8/EDN2/ELOVL2/ELOVL4/ELOVL7/FAAH2/FABP5/GPX1/GSTM2/PLA2G2F/PLA2G3/PLA2G4B/PLA2G4F/PRXL2B/PTGS1/SCD	27
BP	GO:0052547	regulation of peptidase activity	73/1790	461/18723	1.12199e-05	0.00107804	0.000942864	A2M/A2ML1/AIM2/ALOX12/ANXA2/ANXA8/ANXA8L1/ARL6IP5/BEX3/BIRC5/BIRC7/BST2/C3/CARD18/CD27/CFLAR/CIDEB/CLDN4/COL7A1/CST6/CST7/CSTA/DIABLO/DNAJB6/EFNA1/EFNA3/EGLN3/F3/FBLN1/GAS6/GPX1/HIP1R/IFI6/ITIH4/ITIH6/KLF4/LAPTM5/MAGEA3/MMP9/NAIP/NDUFA13/NLRP1/NR4A1/PERP/PI16/PINK1/RENBP/SERPINA12/SERPINA3/SERPINB12/SERPINB13/SERPINB2/SERPINB5/SERPINB7/SERPINB9/SERPINE2/SERPINH1/SFN/SLPI/SNCA/SPINK5/SPINT1/SPINT2…	73
BP	GO:0060669	embryonic placenta morphogenesis	11/1790	26/18723	1.17482e-05	0.0011103	0.000971079	ADM/BMP7/DNAJB6/FGFR2/GJB5/GRHL2/LEF1/SPINT1/SPINT2/ST14/WNT7B	11
BP	GO:0045104	intermediate filament cytoskeleton organization	16/1790	51/18723	1.27155e-05	0.00118234	0.00103408	ATXN3/DES/DNAJB6/DSP/DST/EPPK1/EVPL/KRT14/KRT16/KRT17/KRT2/MACF1/NDEL1/NES/PKP1/PPL	16
BP	GO:1900046	regulation of hemostasis	19/1790	68/18723	1.32663e-05	0.00121397	0.00106175	ADTRP/ALOX12/ANXA2/APOE/CD34/CD36/CEACAM1/COMP/F2RL1/F3/KRT1/PLAT/SERPINB2/SERPINE2/SH2B3/ST3GAL4/TFPI/THBD/TSPAN8	19
BP	GO:0043616	keratinocyte proliferation	15/1790	46/18723	1.4006e-05	0.00126163	0.00110343	CDH13/EPPK1/FERMT1/FGFR2/IRF6/KDF1/KLK8/KRT2/OVOL2/SDR16C5/SFN/SLURP1/TGM1/TP63/ZFP36	15
BP	GO:0052548	regulation of endopeptidase activity	69/1790	432/18723	1.44917e-05	0.0012853	0.00112413	A2M/A2ML1/AIM2/ALOX12/ANXA2/ANXA8/ANXA8L1/ARL6IP5/BEX3/BIRC5/BIRC7/BST2/C3/CARD18/CD27/CFLAR/CIDEB/COL7A1/CST6/CST7/CSTA/DIABLO/DNAJB6/EFNA1/EFNA3/EGLN3/F3/GAS6/GPX1/HIP1R/IFI6/ITIH4/ITIH6/KLF4/LAPTM5/MAGEA3/MMP9/NAIP/NDUFA13/NLRP1/NR4A1/PERP/RENBP/SERPINA12/SERPINA3/SERPINB12/SERPINB13/SERPINB2/SERPINB5/SERPINB7/SERPINB9/SERPINE2/SERPINH1/SFN/SLPI/SNCA/SPINK5/SPINT1/SPINT2/SPOCK2/TFPI/TIMP1/TIMP…	69
BP	GO:0001894	tissue homeostasis	48/1790	268/18723	1.49764e-05	0.00130816	0.00114413	ABCA12/ACP5/ACTB/ACTG1/ADRB2/AKT3/AZGP1/BBS1/BBS2/CD34/CDHR1/CLDN1/CLDN5/CXADR/CYTL1/EGFR/GJA1/GJB6/GPR137B/HOMER2/IGHA1/IGHG3/IGKC/IL20RA/IL20RB/INAVA/JCHAIN/KRT1/LYZ/MFSD2A/NPHP3/OCLN/PDK4/PIP/PRR4/PTK2B/RAC2/RDH12/SASH3/SERPINA3/SLC2A1/SNX10/SPP1/TJP2/TJP3/TPP1/VEGFA/ZG16B	48
BP	GO:0045103	intermediate filament-based process	16/1790	52/18723	1.6748e-05	0.00144108	0.00126038	ATXN3/DES/DNAJB6/DSP/DST/EPPK1/EVPL/KRT14/KRT16/KRT17/KRT2/MACF1/NDEL1/NES/PKP1/PPL	16
BP	GO:0006643	membrane lipid metabolic process	39/1790	203/18723	1.80365e-05	0.00151526	0.00132526	ABCA12/ACER1/ALDH3B2/ALOX12B/ALOXE3/B4GALT5/B4GALT6/CERS1/CERS3/CWH43/CYP4F22/DEGS2/ELOVL2/ELOVL4/ELOVL7/FUCA1/GLTP/MGST2/MPPE1/NAGA/PIGL/PIGM/PIGT/PLA2G6/PLPP2/PLPP3/PNPLA1/PPT1/PSAP/PSAPL1/PYURF/SCCPDH/SGPP2/SMPD3/SPTLC3/SPTSSB/ST3GAL1/ST3GAL4/TECR	39
BP	GO:0008037	cell recognition	42/1790	225/18723	1.81358e-05	0.00151526	0.00132526	CD36/CDK5R1/CRTAC1/CXCR4/EPHB3/IGHA1/IGHG1/IGHG2/IGHG3/IGHG4/IGHM/IGHV1-18/IGHV1-24/IGHV1-69/IGHV1-69D/IGHV2-26/IGHV2-70/IGHV3-11/IGHV3-15/IGHV3-21/IGHV3-23/IGHV3-30/IGHV3-33/IGHV3-48/IGHV3-49/IGHV3-53/IGHV3-73/IGHV3-74/IGHV4-31/IGHV4-34/IGHV4-39/IGHV4-59/IGHV5-51/IGKC/IGLC2/IGLC3/IGLL5/IGSF9/MSN/PRF1/TNFRSF21/TREM2	42
BP	GO:0030856	regulation of epithelial cell differentiation	32/1790	154/18723	1.976e-05	0.00162738	0.00142332	ABCA12/ALOX15B/AQP3/CD24/CEACAM1/CITED1/CLDN5/DLL1/ERRFI1/ESRP1/ETV4/FOXN1/GATA3/GRHL1/GRHL2/JAG1/KDF1/MMP9/MYCL/NME2/NUMA1/OSR1/OVOL2/S1PR2/SFN/SPRED1/STAT1/SULT2B1/TP63/TRIM16/VEGFA/ZFP36	32
BP	GO:0001885	endothelial cell development	18/1790	64/18723	2.01648e-05	0.00163732	0.00143201	AFDN/CLDN1/CLDN5/CLIC4/COL22A1/F2RL1/GPX1/ICAM1/MET/MSN/PDE2A/PLOD3/RAP1B/RAPGEF3/S1PR2/TJP2/TJP3/VEGFA	18
BP	GO:0045684	positive regulation of epidermis development	12/1790	32/18723	2.05132e-05	0.00164248	0.00143652	ALOX15B/ETV4/KDF1/KRT10/KRT2/NME2/NUMA1/OVOL2/SFN/SULT2B1/TMEM79/TRIM16	12
BP	GO:0045616	regulation of keratinocyte differentiation	13/1790	37/18723	2.10947e-05	0.0016659	0.00145701	ABCA12/ALOX15B/AQP3/ERRFI1/ETV4/GRHL1/GRHL2/NME2/NUMA1/OVOL2/TP63/TRIM16/ZFP36	13
BP	GO:0050818	regulation of coagulation	19/1790	71/18723	2.59592e-05	0.00202236	0.00176877	ADTRP/ALOX12/ANXA2/ANXA5/APOE/CD34/CD36/CEACAM1/F2RL1/F3/KRT1/PLAT/SERPINB2/SERPINE2/SH2B3/ST3GAL4/TFPI/THBD/TSPAN8	19
BP	GO:0030193	regulation of blood coagulation	18/1790	66/18723	3.18564e-05	0.00244869	0.00214164	ADTRP/ALOX12/ANXA2/APOE/CD34/CD36/CEACAM1/F2RL1/F3/KRT1/PLAT/SERPINB2/SERPINE2/SH2B3/ST3GAL4/TFPI/THBD/TSPAN8	18
BP	GO:0097237	cellular response to toxic substance	27/1790	124/18723	3.62627e-05	0.00275072	0.0024058	APOE/BMP7/CD36/CERS1/DUOX1/FBLN5/GLRX/GPX1/GPX2/GPX3/GPX8/GSTM2/GSTO1/GSTO2/HBA1/HBA2/MGST1/MGST2/NQO1/PIM1/PINK1/PRXL2B/PTGS1/RDH12/SELENOW/SOD2/SOD3	27
BP	GO:0060711	labyrinthine layer development	14/1790	44/18723	3.68482e-05	0.00275883	0.00241289	ADM/BMP7/CITED1/DNAJB6/FGFR2/GJB5/GRHL2/HEY1/LEF1/OVOL2/SPINT1/SPINT2/ST14/WNT7B	14
BP	GO:0009636	response to toxic substance	46/1790	262/18723	3.7375e-05	0.0027624	0.00241601	APOE/ARG1/ASS1/BLMH/BMP7/CCL3/CCL4/CCL5/CCNB1/CD36/CERS1/CES1/CLDN1/DUOX1/EPHX2/FBLN5/FOS/GLRX/GPX1/GPX2/GPX3/GPX8/GSTM2/GSTO1/GSTO2/HBA1/HBA2/MGST1/MGST2/MPST/MT1E/MT1M/MT1X/MT4/NQO1/NUPR1/PIM1/PINK1/PRXL2B/PTGS1/RDH12/SDC1/SELENOW/SOD2/SOD3/TYMS	46
BP	GO:0007596	blood coagulation	40/1790	217/18723	3.82412e-05	0.00279064	0.00244071	ACTB/ACTG1/ADTRP/ALOX12/ANXA2/ANXA5/ANXA8/APOE/CD34/CD36/CEACAM1/COMP/DGKA/ENTPD2/F10/F2RL1/F3/FBLN1/FCER1G/FERMT3/GAS6/GP1BB/HPS5/ILK/KRT1/MPIG6B/PLAT/PLEK/RAB27A/RAP2B/SAA1/SERPINB2/SERPINE2/SH2B3/ST3GAL4/STXBP1/TFPI/THBD/TSPAN8/VAV3	40
BP	GO:1900047	negative regulation of hemostasis	15/1790	50/18723	4.26588e-05	0.00307134	0.00268622	ADTRP/ALOX12/ANXA2/APOE/CD34/CEACAM1/COMP/KRT1/PLAT/SERPINB2/SERPINE2/SH2B3/TFPI/THBD/TSPAN8	15
BP	GO:0031960	response to corticosteroid	33/1790	167/18723	4.31533e-05	0.00307134	0.00268622	ACSBG1/ADM/AKR1C3/ALDH3A1/ARG1/ASS1/BCHE/CFLAR/CLDN1/CPN1/CTSV/CYBB/DUSP1/EGFR/ERRFI1/FAM107A/FOS/FOSB/HEY1/HSD11B2/ICAM1/IL1RN/PARP1/PCNA/S100B/SCNN1B/SCNN1G/SDC1/SLIT3/TRIM63/TYMS/WNT7B/ZFP36	33
BP	GO:0071241	cellular response to inorganic substance	41/1790	226/18723	4.50347e-05	0.00316616	0.00276914	ACER1/ADCY1/AKR1C3/ANK3/CACNA1H/CALR/CCNA2/CCNB1/CDK2/CEBPA/CFLAR/CHP2/CLDN1/CLIC4/CYBB/DLG2/EGFR/FABP4/FOS/FOSB/HSPA5/ITPKB/LCE1D/MMP9/MT1E/MT1M/MT1X/MT4/NFATC4/NQO1/NSMCE3/PARP1/RASA4/RASA4B/RASAL1/SMPD3/SNCA/SYT11/SYT8/TIGAR/TREX1	41
BP	GO:1901568	fatty acid derivative metabolic process	19/1790	74/18723	4.85465e-05	0.00337193	0.00294911	AACS/ABCD1/ABHD16A/ACOT7/ACSBG1/ACSL1/ALOX12/ALOX15B/CYP4F12/DGAT2/ELOVL2/ELOVL4/ELOVL7/GGT6/HMGCS2/HSD17B4/PPT1/TECR/THEM5	19
BP	GO:1903035	negative regulation of response to wounding	22/1790	94/18723	5.94537e-05	0.00408037	0.00356871	ADTRP/ALOX12/ANXA2/APOE/CD34/CEACAM1/EPPK1/GJA1/INPP5F/KLK8/KREMEN1/KRT1/PHLDB2/PLAT/RGMA/SERPINB2/SERPINE2/SH2B3/SPP1/TFPI/THBD/TSPAN8	22
BP	GO:0098869	cellular oxidant detoxification	23/1790	101/18723	6.43809e-05	0.00428457	0.00374731	APOE/BMP7/CD36/DUOX1/FBLN5/GLRX/GPX1/GPX2/GPX3/GPX8/GSTM2/GSTO1/GSTO2/HBA1/HBA2/MGST1/MGST2/NQO1/PRXL2B/PTGS1/SELENOW/SOD2/SOD3	23
BP	GO:0007599	hemostasis	40/1790	222/18723	6.48821e-05	0.00428457	0.00374731	ACTB/ACTG1/ADTRP/ALOX12/ANXA2/ANXA5/ANXA8/APOE/CD34/CD36/CEACAM1/COMP/DGKA/ENTPD2/F10/F2RL1/F3/FBLN1/FCER1G/FERMT3/GAS6/GP1BB/HPS5/ILK/KRT1/MPIG6B/PLAT/PLEK/RAB27A/RAP2B/SAA1/SERPINB2/SERPINE2/SH2B3/ST3GAL4/STXBP1/TFPI/THBD/TSPAN8/VAV3	40
BP	GO:0050817	coagulation	40/1790	222/18723	6.48821e-05	0.00428457	0.00374731	ACTB/ACTG1/ADTRP/ALOX12/ANXA2/ANXA5/ANXA8/APOE/CD34/CD36/CEACAM1/COMP/DGKA/ENTPD2/F10/F2RL1/F3/FBLN1/FCER1G/FERMT3/GAS6/GP1BB/HPS5/ILK/KRT1/MPIG6B/PLAT/PLEK/RAB27A/RAP2B/SAA1/SERPINB2/SERPINE2/SH2B3/ST3GAL4/STXBP1/TFPI/THBD/TSPAN8/VAV3	40
BP	GO:0046467	membrane lipid biosynthetic process	29/1790	142/18723	6.60689e-05	0.00428457	0.00374731	ACER1/ALDH3B2/ALOX12B/ALOXE3/B4GALT5/B4GALT6/CERS1/CERS3/CWH43/CYP4F22/DEGS2/ELOVL2/ELOVL4/ELOVL7/MPPE1/PIGL/PIGM/PIGT/PLA2G6/PLPP2/PLPP3/PNPLA1/PYURF/SCCPDH/SGPP2/SPTLC3/SPTSSB/ST3GAL1/ST3GAL4	29
BP	GO:0070269	pyroptosis	9/1790	21/18723	6.61452e-05	0.00428457	0.00374731	AIM2/GSDMA/GSDMB/GSDMC/GZMA/GZMB/NAIP/NLRP1/TREM2	9
BP	GO:0045216	cell-cell junction organization	37/1790	200/18723	6.78073e-05	0.00434343	0.00379879	ACTB/ACTG1/AFDN/CAMSAP3/CDH19/CDH2/CLDN1/CLDN10/CLDN4/CLDN5/CXADR/DLG5/DSG1/DSP/F2RL1/GJA1/GJB1/GJB6/GRHL1/GRHL2/INAVA/IRX3/JUP/LIMS2/MPP7/NECTIN1/OCLN/PATJ/PERP/PKP1/PKP3/PLEKHA7/POF1B/TGFBR1/TJP2/TJP3/VEGFA	37
BP	GO:0003334	keratinocyte development	7/1790	13/18723	7.367e-05	0.00466711	0.00408189	ABCA12/CDSN/DNASE1L2/EXPH5/KDF1/KRT2/SFN	7
BP	GO:0003158	endothelium development	28/1790	136/18723	7.54882e-05	0.00473032	0.00413717	AFDN/ALOX12/CD34/CEACAM1/CLDN1/CLDN5/CLIC4/COL22A1/CSNK2B/CXCL10/CXCR4/DLL1/F2RL1/GJA1/GPX1/HEY1/ICAM1/JAG1/MET/MSN/PDE2A/PLOD3/RAP1B/RAPGEF3/S1PR2/TJP2/TJP3/VEGFA	28
BP	GO:0010038	response to metal ion	59/1790	373/18723	7.78706e-05	0.00482714	0.00422185	ACER1/ACTA1/ADCY1/AKR1C3/ANK3/AQP3/AQP9/ARG1/ASS1/C1QA/CACNA1H/CALR/CCNB1/CD14/CEBPA/CHP2/CLDN1/CLIC4/CRIP1/CYB5A/CYBB/D2HGDH/DLG2/DUSP1/EGFR/FABP4/FOS/FOSB/HSPA5/ICAM1/ITPKB/KRT14/LCE1D/MMP9/MT1E/MT1M/MT1X/MT4/NDRG1/NFATC4/NQO1/PARP1/PCNA/PTK2B/RASA4/RASA4B/RASAL1/SDC1/SMPD3/SNCA/SOD2/SOD3/SYT11/SYT8/TIGAR/TNNC1/TNNT2/TRPV6/ZACN	59
BP	GO:0006631	fatty acid metabolic process	61/1790	390/18723	8.24324e-05	0.00502921	0.00439858	AACS/ABCD1/ACAD11/ACADVL/ACLY/ACOT7/ACSBG1/ACSF2/ACSL1/ADTRP/AKR1C1/AKR1C2/AKR1C3/ALDH3A2/ALOX12/ALOX12B/ALOX15B/ALOXE3/APOC1/ATP6V1B1/C3/CD36/CEACAM1/CES1/CPT1B/CRYL1/CYP2E1/CYP4B1/CYP4F12/CYP4F8/DGAT2/ECHDC2/EDN2/ELOVL2/ELOVL4/ELOVL7/FAAH2/FABP5/GPX1/GSTM2/HSD17B4/LPGAT1/LPIN2/LPIN3/MFSD2A/PDK4/PLA2G2F/PLA2G3/PLA2G4B/PLA2G4D/PLA2G4F/PLP1/PRXL2B/PTGS1/SCD/SNCA/TECR/THEM5/TNXB/TREX1/XBP1	61
BP	GO:1990748	cellular detoxification	25/1790	116/18723	8.28751e-05	0.00502921	0.00439858	APOE/BMP7/CD36/DUOX1/FBLN5/GLRX/GPX1/GPX2/GPX3/GPX8/GSTM2/GSTO1/GSTO2/HBA1/HBA2/MGST1/MGST2/NQO1/PIM1/PRXL2B/PTGS1/RDH12/SELENOW/SOD2/SOD3	25
BP	GO:0022407	regulation of cell-cell adhesion	68/1790	448/18723	8.52895e-05	0.00510909	0.00446844	ABCA12/ADTRP/AFDN/ALOX12/ANK3/ARG1/ASS1/BCL6/BMP7/CCL5/CD24/CD27/CD3E/CD4/CD83/CDSN/CEACAM1/CXCL13/DLG5/EPCAM/EPHB3/ERBB2/ETS1/FERMT3/FLOT1/GATA3/HLA-A/HLA-DOA/HLA-DRA/HLA-DRB1/HLA-DRB5/HLA-G/ICAM1/IL18/IL1RN/IL20RB/IL27RA/IL4I1/ITPKB/JAG1/KLF4/LAPTM5/LEF1/LGALS1/LGALS7B/LOXL3/MAGI1/MAP3K8/MINK1/MYO10/NFKBIZ/PAWR/PLA2G2F/PLPP3/SASH3/SERPINE2/SH2B3/SIRPA/SOX12/SOX4/SPINT2/ST3GAL4/TNFRSF21/TNFSF13B…	68
BP	GO:0001890	placenta development	29/1790	144/18723	8.59639e-05	0.00510909	0.00446844	ADM/BMP7/CEBPA/CITED1/CTSB/CTSV/CUL7/DCN/DLX3/DNAJB6/FGFR2/GJA1/GJB3/GJB5/GRHL2/HEY1/HSP90AB1/KRT19/KRT8/LEF1/OVOL2/PKD1/SOX15/SPINT1/SPINT2/SPP1/ST14/TPPP3/WNT7B	29
BP	GO:1902105	regulation of leukocyte differentiation	47/1790	279/18723	8.86086e-05	0.00521253	0.00455892	BCL6/C1QC/CCL3/CCR1/CD2/CD27/CD4/CD83/CEACAM1/CTNNBIP1/CYP26B1/ERBB2/EVI2B/FBXW7/FOS/FOXN1/GAS6/GATA3/GPR137B/HLA-DOA/HLA-DRA/HLA-DRB1/HLA-G/IL18/IL34/IL4I1/IRF4/ITPKB/LEF1/LOXL3/MITF/MMP14/NFKBIZ/NME2/PLA2G3/RASSF2/SASH3/SLC46A2/SOX12/SOX4/SPINK5/TREM2/TRIB1/TYROBP/XBP1/ZBTB16/ZC3H12A	47
BP	GO:0050819	negative regulation of coagulation	15/1790	53/18723	8.99687e-05	0.00523909	0.00458214	ADTRP/ALOX12/ANXA2/ANXA5/APOE/CD34/CEACAM1/KRT1/PLAT/SERPINB2/SERPINE2/SH2B3/TFPI/THBD/TSPAN8	15
BP	GO:0034109	homotypic cell-cell adhesion	21/1790	90/18723	9.08995e-05	0.00524036	0.00458325	ACTB/ACTG1/ALOX12/ANK3/CCL5/CEACAM1/COMP/CXADR/DSP/FERMT3/ILK/JUP/LGALS1/PLEK/PLPP3/RAP2B/SERPINE2/SH2B3/STXBP1/TJP2/XG	21
BP	GO:0071248	cellular response to metal ion	36/1790	197/18723	0.000109503	0.00625034	0.00546659	ACER1/ADCY1/AKR1C3/ANK3/CACNA1H/CALR/CCNB1/CEBPA/CHP2/CLDN1/CLIC4/CYBB/DLG2/EGFR/FABP4/FOS/FOSB/HSPA5/ITPKB/LCE1D/MMP9/MT1E/MT1M/MT1X/MT4/NFATC4/NQO1/PARP1/RASA4/RASA4B/RASAL1/SMPD3/SNCA/SYT11/SYT8/TIGAR	36
BP	GO:0002934	desmosome organization	6/1790	10/18723	0.000113281	0.00634041	0.00554536	DSP/GRHL1/JUP/NECTIN1/PERP/PKP3	6
BP	GO:0072070	loop of Henle development	6/1790	10/18723	0.000113281	0.00634041	0.00554536	DLL1/IRX2/IRX3/JAG1/PKD1/WNT7B	6
BP	GO:0045600	positive regulation of fat cell differentiation	17/1790	66/18723	0.000114443	0.00634388	0.00554839	ADIRF/BMP7/CCDC3/CCDC71L/CDS1/CEBPA/KLF5/METRNL/PIM1/SULT1E1/TRPM4/XBP1/ZBTB16/ZBTB7C/ZC3H12A/ZFP36/ZNF385A	17
BP	GO:0048732	gland development	66/1790	436/18723	0.000116741	0.00640966	0.00560593	AACS/ALDH1A3/ALOX15B/ARG1/ASS1/ATP2C2/AURKA/BMP7/CEACAM1/CEBPA/CFLAR/CLDN1/COBL/CRIP1/CSNK2B/DBP/DDX39B/EGFR/ELF3/EPHB3/ESRP2/ETS1/FBXW7/FGFR2/FOXN1/GATA3/GPX1/HOXA9/HOXD13/IGSF3/IQGAP3/IRF6/LAMA5/LEF1/LIMS2/LY6E/MET/MPST/MSN/NPHP3/OAS2/PCNA/PKD1/PLXNA1/PSAP/PSAPL1/PTPN3/SERPINB5/SERPINE2/SLC46A2/SOX10/SRSF5/TBX1/TBX2/TFCP2L1/TG/TGFBR1/TGM2/TNC/TP63/TYMS/TYR/VEGFA/WNT3/WNT7B/XBP1	66
BP	GO:0030195	negative regulation of blood coagulation	14/1790	49/18723	0.000137106	0.00745678	0.00652175	ADTRP/ALOX12/ANXA2/APOE/CD34/CEACAM1/KRT1/PLAT/SERPINB2/SERPINE2/SH2B3/TFPI/THBD/TSPAN8	14
BP	GO:0035337	fatty-acyl-CoA metabolic process	12/1790	38/18723	0.000142915	0.00762876	0.00667216	ABCD1/ACOT7/ACSBG1/ACSL1/DGAT2/ELOVL2/ELOVL4/ELOVL7/HSD17B4/PPT1/TECR/THEM5	12
BP	GO:0071398	cellular response to fatty acid	12/1790	38/18723	0.000142915	0.00762876	0.00667216	AKR1C1/AKR1C2/AKR1C3/ASS1/CCNB1/CLDN1/DGAT2/E2F1/NME2/PDK4/PID1/ZC3H12A	12
BP	GO:1903706	regulation of hemopoiesis	57/1790	367/18723	0.000167887	0.00887951	0.00776608	BCL6/C1QC/CCL3/CCR1/CD2/CD27/CD4/CD83/CEACAM1/CTNNBIP1/CYP26B1/DLL1/ERBB2/ETS1/EVI2B/FAM210B/FBXW7/FOS/FOXN1/GAS6/GATA3/GPR137B/HLA-DOA/HLA-DRA/HLA-DRB1/HLA-G/HOXA9/IL18/IL34/IL4I1/IRF4/ISG15/ITPKB/JAG1/LEF1/LOXL3/MITF/MMP14/NFKBIZ/NME2/PLA2G3/PRMT6/PTK2B/RASSF2/SASH3/SLC46A2/SOX12/SOX4/SPINK5/STAT1/TREM2/TRIB1/TYROBP/XBP1/ZBTB16/ZC3H12A/ZFP36	57
BP	GO:0002690	positive regulation of leukocyte chemotaxis	21/1790	94/18723	0.000175551	0.00920049	0.00804681	C3AR1/CALR/CCL27/CCL3/CCL4/CCL5/CCR1/CXCL10/CXCL13/CXCL8/DAPK2/EDN2/F2RL1/GAS6/GPSM3/IL34/PTK2B/RAC2/S100A14/S100A7/VEGFA	21
BP	GO:0016042	lipid catabolic process	51/1790	320/18723	0.000191221	0.00993146	0.00868612	ABCD1/ABHD12B/ABHD16A/ACAD11/ACADVL/ACER1/ADTRP/AKR1C3/APOC1/APOE/ASPG/CES1/CIDEA/CPT1B/CYP26B1/CYP27A1/CYP2W1/CYP4F12/ECHDC2/FAAH2/FUCA1/HCAR2/HSD11B1/HSD17B14/HSD17B4/INPP5F/LIPM/LPIN2/LPIN3/MFSD2A/MGST2/NAGA/PAFAH1B3/PLA1A/PLA2G2A/PLA2G2F/PLA2G4B/PLA2G4D/PLA2G4E/PLA2G4F/PLA2G6/PLBD2/PLCH2/PNLIPRP3/PNPLA1/PNPLA7/PPT1/RAB7A/SMPD3/SPP1/SULT1E1	51
BP	GO:0001906	cell killing	34/1790	188/18723	0.000205834	0.0105949	0.00926639	APOL1/ARG1/AZGP1/C3/CEACAM1/CFH/CLEC2A/CTSG/DCD/EMP2/F2RL1/GZMB/HLA-A/HLA-DRA/HLA-DRB1/HLA-G/HLA-H/HSP90AB1/ICAM1/IL18/KRT6A/LYZ/PGLYRP3/PGLYRP4/PRF1/RAB27A/RAET1E/RPL30/SCNN1B/SERPINB9/SLAMF7/STXBP2/TUBB/TYROBP	34
BP	GO:0085029	extracellular matrix assembly	13/1790	45/18723	0.000208891	0.0106571	0.0093208	EMILIN1/FBLN5/FKBP10/GAS6/GPM6B/LAMB4/MFAP4/MYH11/PHLDB1/PHLDB2/PLOD3/SMPD3/TNXB	13
BP	GO:0001892	embryonic placenta development	19/1790	82/18723	0.00021288	0.0107654	0.00941549	ADM/BMP7/CEBPA/CITED1/DNAJB6/FGFR2/GJB5/GRHL2/HEY1/KRT19/KRT8/LEF1/OVOL2/PKD1/SOX15/SPINT1/SPINT2/ST14/WNT7B	19
BP	GO:0006636	unsaturated fatty acid biosynthetic process	14/1790	51/18723	0.00021875	0.010966	0.00959096	ABCD1/AKR1C3/ALOX12/ALOX15B/EDN2/ELOVL2/ELOVL4/ELOVL7/FABP5/PLA2G3/PLA2G4F/PRXL2B/PTGS1/SCD	14
BP	GO:0060249	anatomical structure homeostasis	50/1790	314/18723	0.000224613	0.0111629	0.00976312	ABCA12/ACP5/ACTB/ACTG1/ADRB2/AKT3/AZGP1/BBS1/BBS2/CD34/CDHR1/CLDN1/CLDN5/CXADR/CYTL1/EGFR/GJA1/GJB6/GPR137B/HOMER2/IGHA1/IGHG3/IGKC/IL20RA/IL20RB/INAVA/JCHAIN/KRT1/LARGE2/LYZ/MFSD2A/NPHP3/OCLN/PDK4/PIP/PRR4/PTK2B/RAC2/RDH12/SASH3/SERPINA3/SLC2A1/SNX10/SPP1/TJP2/TJP3/TPP1/TSPOAP1/VEGFA/ZG16B	50
BP	GO:0031589	cell-substrate adhesion	56/1790	363/18723	0.000227559	0.0111663	0.00976615	ACTG1/AJUBA/ATXN3/BCL6/CALR/CAMSAP3/CD34/CD36/CD3E/CD63/CDH13/COL17A1/CORO2B/EFNA1/EMILIN1/EMP2/EPDR1/EPHA1/EPHB3/FAM107A/FAT2/FBLN1/FBLN5/FERMT1/FERMT3/FMN1/GAS6/GPM6B/ILK/ITGB4/JAG1/JUP/L1CAM/LAMA5/LAMB4/LGALS1/LIMS2/LPXN/LYPD3/MACF1/MINK1/MMP14/PHLDB2/PKD1/PREX1/PTK2B/PTPRJ/RAC2/RHOD/SGCE/SPOCK2/SPRY4/TACSTD2/TNXB/VEGFA/VIT	56
BP	GO:0019372	lipoxygenase pathway	6/1790	11/18723	0.000229008	0.0111663	0.00976615	ALOX12/ALOX12B/ALOX15B/ALOXE3/GPX1/PLA2G3	6
BP	GO:0098754	detoxification	29/1790	152/18723	0.000230493	0.0111663	0.00976615	APOE/BMP7/CD36/DUOX1/FBLN5/GLRX/GPX1/GPX2/GPX3/GPX8/GSTM2/GSTO1/GSTO2/HBA1/HBA2/MGST1/MGST2/MT1E/MT1M/MT1X/MT4/NQO1/PIM1/PRXL2B/PTGS1/RDH12/SELENOW/SOD2/SOD3	29
BP	GO:0034310	primary alcohol catabolic process	7/1790	15/18723	0.000232526	0.0111709	0.00977016	AKR1C3/ALDH1B1/ALDH2/ALDH3B2/SULT1A3/SULT1A4/SULT1E1	7
BP	GO:0048545	response to steroid hormone	53/1790	339/18723	0.000236585	0.011272	0.00985856	ACSBG1/ACTA1/ADM/ADTRP/AKR1C3/ALDH3A1/ARG1/ARNTL/ASS1/BCHE/BMP7/CALCOCO1/CALR/CFLAR/CLDN1/CLDN4/CNOT2/CPN1/CRY2/CTSV/CYBB/DNAJA1/DUSP1/EGFR/ERRFI1/FAM107A/FOS/FOSB/HEY1/HSD11B2/ICAM1/IL1RN/NR1D1/PAQR8/PARP1/PCNA/PKN1/RXRG/S100B/SCGB2A2/SCNN1B/SCNN1G/SDC1/SLIT3/SOX10/SPP1/TFPI/TP63/TRIM63/TYMS/VPS18/WNT7B/ZFP36	53
BP	GO:0003014	renal system process	23/1790	110/18723	0.000251603	0.0118893	0.0103984	ADM/AGTR1/AKR1C3/AQP3/ATP6V1B1/BTC/CD34/CLDN4/CORO2B/CYP4F12/EDNRB/EMP2/F2RL1/GAS6/GJA1/HSD11B2/IGHA1/IGKV3-20/JCHAIN/MAGED2/MYO5B/PKN1/PRKACB	23
BP	GO:0070542	response to fatty acid	16/1790	64/18723	0.000261829	0.0122719	0.0107331	AACS/ACSL1/AKR1C1/AKR1C2/AKR1C3/ASS1/CCNB1/CD36/CLDN1/DGAT2/E2F1/NME2/PDK4/PID1/SCD/ZC3H12A	16
BP	GO:0061028	establishment of endothelial barrier	13/1790	46/18723	0.000265951	0.0123646	0.0108142	AFDN/CLDN1/CLDN5/F2RL1/ICAM1/MSN/PDE2A/RAP1B/RAPGEF3/S1PR2/TJP2/TJP3/VEGFA	13
BP	GO:0045598	regulation of fat cell differentiation	27/1790	139/18723	0.00027582	0.0127208	0.0111257	ADIRF/ARNTL/BMP7/CCDC3/CCDC71L/CDS1/CEBPA/E2F1/GATA3/GPS2/JAG1/KLF5/METRNL/NR1D1/PIM1/RORA/RORC/SORT1/SULT1E1/TRIB2/TRPM4/XBP1/ZBTB16/ZBTB7C/ZC3H12A/ZFP36/ZNF385A	27
BP	GO:0035633	maintenance of blood-brain barrier	11/1790	35/18723	0.000282459	0.0129236	0.0113031	ACTB/ACTG1/CLDN1/CLDN5/GJA1/GJB6/MFSD2A/OCLN/TJP2/TJP3/VEGFA	11
BP	GO:0000302	response to reactive oxygen species	38/1790	222/18723	0.000289447	0.0131391	0.0114915	AKR1C3/ANKZF1/APOE/ARG1/BMP7/CD36/CYP2E1/DUSP1/EGFR/ETS1/FBLN5/FOS/GPR37/GPX1/HBA1/HBA2/KLF4/MAPK13/MB/MET/MMP9/NQO1/PAWR/PCNA/PINK1/PLEKHA1/PTK2B/PYCR1/S100A7/SDC1/SIRPA/SMPD3/SOD2/SOD3/STAT1/STK24/TPM1/TREX1	38
BP	GO:0014706	striated muscle tissue development	58/1790	384/18723	0.000311627	0.0139266	0.0121803	ACTA1/ARNTL/ATF3/BMP7/CALR/CCNB1/CENPF/CFLAR/CXADR/CYP26B1/DCN/DDX39B/DLL1/DSP/ELN/FGFR2/FLOT1/FOS/GJA1/GJB6/GPC1/GPX1/HEY1/HLF/HOPX/IGSF8/IRX3/KLF5/LEF1/LY6E/MIR25/MSC/MTPN/MYH11/MYH14/NDRG4/NDUFV2/NEBL/NR4A1/NUPR1/PI16/PIM1/POPDC3/PPP1R13L/S100B/SELENON/SGCD/SIK1/SOX15/TBX1/TBX2/TGFBR1/TNNC1/TNNT2/TPM1/VEGFA/YBX3/ZNF689	58
BP	GO:0042692	muscle cell differentiation	58/1790	384/18723	0.000311627	0.0139266	0.0121803	ACTA1/ACTG1/ADAM12/ADM/BARX2/BHLHE41/CACNA1H/CALR/CCNB1/CD53/CDH2/CFLAR/COMP/CXADR/CXCL10/CXCL9/CYP26B1/DDX39B/DLL1/EDNRB/FGFR2/FLOT1/GDF15/GPX1/HEY1/HOPX/IRX3/KLF5/KRT19/KRT8/LMOD1/MMP14/MTPN/MYH11/NEBL/NFATC4/OLFM2/PDCD4/PI16/POPDC3/RBM4/RORA/SDC1/SELENON/SIK1/SOD2/SORT1/SPEG/SYNE1/TBX1/TBX2/TNNT1/TNNT2/TNNT3/TPM1/VEGFA/XBP1/YBX1	58
BP	GO:0003094	glomerular filtration	9/1790	25/18723	0.000322945	0.0142019	0.0124211	CD34/CORO2B/EMP2/F2RL1/GAS6/GJA1/IGHA1/IGKV3-20/JCHAIN	9
BP	GO:0035336	long-chain fatty-acyl-CoA metabolic process	9/1790	25/18723	0.000322945	0.0142019	0.0124211	ACOT7/ACSBG1/ACSL1/DGAT2/ELOVL2/ELOVL4/ELOVL7/TECR/THEM5	9
BP	GO:0006665	sphingolipid metabolic process	29/1790	155/18723	0.000325179	0.0142019	0.0124211	ABCA12/ACER1/ALDH3B2/ALOX12B/ALOXE3/B4GALT5/B4GALT6/CERS1/CERS3/CYP4F22/DEGS2/ELOVL2/ELOVL4/ELOVL7/GLTP/NAGA/PLA2G6/PLPP2/PLPP3/PNPLA1/PPT1/PSAP/PSAPL1/SGPP2/SMPD3/SPTLC3/SPTSSB/ST3GAL1/TECR	29
BP	GO:0032103	positive regulation of response to external stimulus	63/1790	427/18723	0.000337639	0.0145566	0.0127313	AGTR1/AIM2/ARG1/C3/C3AR1/CALR/CCL27/CCL3/CCL4/CCL5/CCR1/CDH13/CEBPA/CXCL10/CXCL13/CXCL8/CXCR4/DAPK2/EDN2/EGFR/ETS1/F2RL1/F3/FABP4/GAS6/GPSM3/HLA-G/HSP90AA1/IFI35/IL18/IL34/KLK5/KLK7/LY86/LY96/MAPK13/MATR3/MET/MGST2/NDEL1/NEAT1/NFKBIZ/NUPR1/PDCD4/PDE2A/PLA2G2A/PLA2G3/POLR3G/PTGER3/PTK2B/RAC2/RAET1E/S100A14/S100A7/SCG2/SNCA/TGM2/THBD/TREM2/TYROBP/USP15/VEGFA/ZCCHC3	63
BP	GO:0051384	response to glucocorticoid	28/1790	148/18723	0.000338349	0.0145566	0.0127313	ACSBG1/ADM/ALDH3A1/ARG1/ASS1/BCHE/CFLAR/CLDN1/CPN1/CTSV/DUSP1/EGFR/ERRFI1/FAM107A/FOS/FOSB/HEY1/HSD11B2/ICAM1/IL1RN/PCNA/S100B/SDC1/SLIT3/TRIM63/TYMS/WNT7B/ZFP36	28
BP	GO:0050900	leukocyte migration	56/1790	369/18723	0.000347365	0.0148338	0.0129737	ADTRP/C10orf99/C3AR1/CALR/CCL14/CCL18/CCL27/CCL3/CCL4/CCL5/CCR1/CD34/CXADR/CXCL10/CXCL13/CXCL8/CXCL9/CXCR3/CXCR4/DAPK2/DUSP1/EDN2/EDNRB/EMILIN1/F2RL1/FCER1G/GAS6/GATA3/GCSAM/GPSM3/ICAM1/IL27RA/IL34/MMP14/MMP28/MMP9/MSN/PIK3CD/PODXL2/PREX1/PTK2B/RAC2/S100A14/S100A7/SAA1/SCG2/SELL/SELPLG/SIRPA/SMPD3/ST3GAL4/TREM2/TRPM4/VAV3/VEGFA/XG	56
BP	GO:0050921	positive regulation of chemotaxis	27/1790	141/18723	0.000350438	0.014855	0.0129922	C3AR1/CALR/CCL27/CCL3/CCL4/CCL5/CCR1/CDH13/CXCL10/CXCL13/CXCL8/CXCR4/DAPK2/EDN2/F2RL1/F3/GAS6/GPSM3/IL34/MET/PTK2B/RAC2/S100A14/S100A7/SCG2/TREM2/VEGFA	27
BP	GO:0062197	cellular response to chemical stress	52/1790	337/18723	0.000372054	0.0155825	0.0136285	ABCD1/AKR1C3/ANKZF1/AQP5/ARG1/ARL6IP5/ARNTL/BMP7/CD36/DIABLO/DNAJA1/EGFR/ERRFI1/ETS1/ETV5/FBLN5/FBXW7/FOS/GPR37/GPX1/GPX8/KLF4/LRRC8D/LRRC8E/MAPK13/MELK/MET/MGST1/MMP9/NME2/NQO1/PARP1/PAWR/PCNA/PINK1/PLA2R1/PLEKHA1/PRODH/PYCR1/SELENON/SIRPA/SLC2A1/SMPD3/SNCA/SOD2/SOD3/STK24/TPM1/TREM2/TREX1/YBX3/ZC3H12A	52
BP	GO:0045785	positive regulation of cell adhesion	64/1790	437/18723	0.000373007	0.0155825	0.0136285	AFDN/ANK3/BCL6/BMP7/CALR/CCL5/CD24/CD27/CD36/CD3E/CD4/CD83/CDH13/CXCL13/EMILIN1/EMP2/EPB41L4B/EPHA1/ERBB2/ETS1/FERMT1/FLOT1/FMN1/GATA3/HLA-A/HLA-DOA/HLA-DRA/HLA-DRB1/HLA-DRB5/HLA-G/ICAM1/IL18/IL27RA/IL4I1/ILK/ITPKB/JUP/LEF1/LGALS1/LIMS2/MAGI1/MAP3K8/MYO10/NFKBIZ/PLPP3/PREX1/PTK2B/PTPRJ/RHOD/SAA1/SASH3/SIRPA/SOX12/SOX4/SPOCK2/ST3GAL4/TGM2/TNFSF13B/TPM1/VAV3/VEGFA/VIT/XBP1/ZBTB16	64
BP	GO:1901654	response to ketone	34/1790	194/18723	0.000377606	0.0156202	0.0136615	AACS/ADCY1/AKR1C2/AKR1C3/ARG1/ASS1/CALR/CFLAR/CLDN1/CLDN4/CSNK2B/CYBB/DUSP1/EGFR/ERRFI1/FOS/FOSB/GAS6/GNG2/HOXD13/ICAM1/KLF4/MSN/NQO1/PARP1/PCNA/PSPH/SCNN1B/SCNN1G/SLIT3/SOX10/SPP1/TNC/TYMS	34
BP	GO:0001977	renal system process involved in regulation of blood volume	7/1790	16/18723	0.000379328	0.0156202	0.0136615	CORO2B/CYP4F12/EMP2/F2RL1/GAS6/GJA1/HSD11B2	7
BP	GO:0001895	retina homeostasis	18/1790	79/18723	0.000385185	0.0157489	0.0137741	ACTB/ACTG1/AZGP1/BBS1/BBS2/CDHR1/IGHA1/IGHG3/IGKC/JCHAIN/KRT1/LYZ/NPHP3/PIP/PRR4/RDH12/SLC2A1/ZG16B	18
BP	GO:0001655	urogenital system development	52/1790	338/18723	0.000399782	0.016136	0.0141127	AGTR1/ALOX15B/ASS1/BMP7/CD24/CD34/CENPF/CFLAR/CITED1/CRIP1/CRLF1/CTNNBIP1/CYP26B1/DCN/DLG5/DLL1/EMX2/EPCAM/EPHB3/FGFR2/FMN1/GATA3/HOXB7/HOXD13/ILK/IRX2/IRX3/JAG1/LAMA5/LRP4/MMP9/MPST/NPHP3/OSR1/OSR2/OVOL1/PKD1/PSAP/PSAPL1/SDC1/SERPINB5/SERPINB7/SOX4/STAT1/TACSTD2/TGFBR1/TNC/TP63/TREX1/VEGFA/WNT7B/ZBTB16	52
BP	GO:0002685	regulation of leukocyte migration	36/1790	210/18723	0.000400252	0.016136	0.0141127	ADTRP/C10orf99/C3AR1/CALR/CCL27/CCL3/CCL4/CCL5/CCR1/CXCL10/CXCL13/CXCL8/CXCR3/DAPK2/DUSP1/EDN2/EMILIN1/F2RL1/GAS6/GCSAM/GPSM3/ICAM1/IL27RA/IL34/MMP14/MMP28/MSN/PTK2B/RAC2/S100A14/S100A7/SMPD3/ST3GAL4/TREM2/VEGFA/XG	36
BP	GO:1902107	positive regulation of leukocyte differentiation	29/1790	157/18723	0.000406066	0.0161446	0.0141202	BCL6/CCR1/CD27/CD4/CD83/CTNNBIP1/EVI2B/FOS/GAS6/GATA3/HLA-DRA/HLA-DRB1/HLA-G/IL18/IL34/IL4I1/ITPKB/LEF1/MMP14/NFKBIZ/PLA2G3/SASH3/SOX12/SOX4/TREM2/TRIB1/TYROBP/XBP1/ZBTB16	29
BP	GO:1903708	positive regulation of hemopoiesis	29/1790	157/18723	0.000406066	0.0161446	0.0141202	BCL6/CCR1/CD27/CD4/CD83/CTNNBIP1/EVI2B/FOS/GAS6/GATA3/HLA-DRA/HLA-DRB1/HLA-G/IL18/IL34/IL4I1/ITPKB/LEF1/MMP14/NFKBIZ/PLA2G3/SASH3/SOX12/SOX4/TREM2/TRIB1/TYROBP/XBP1/ZBTB16	29
BP	GO:0006068	ethanol catabolic process	6/1790	12/18723	0.000420946	0.0166216	0.0145374	ALDH1B1/ALDH2/ALDH3B2/SULT1A3/SULT1A4/SULT1E1	6
BP	GO:0006790	sulfur compound metabolic process	52/1790	339/18723	0.000429351	0.0166957	0.0146022	ABCD1/ACLY/ACOT7/ACSBG1/ACSF2/ACSL1/ARL6IP5/B3GNT7/B4GAT1/BLMH/BOLA2/BOLA2B/CHPF/CHPF2/CHST11/CHST6/CLIC3/CSAD/DCN/DGAT2/EEF1G/ELOVL2/ELOVL4/ELOVL7/GGT6/GNS/GPX1/GSTA3/GSTM2/GSTM5/GSTO1/GSTO2/HMGCS2/HSD17B4/MGST2/MPST/NDST2/PDK4/PPT1/SLC35B2/SMS/SNCA/SPOCK2/ST3GAL1/ST3GAL4/SULT1A3/SULT1A4/SULT1E1/SULT2B1/TECR/THEM5/TSTD1	52
BP	GO:0007229	integrin-mediated signaling pathway	22/1790	107/18723	0.000434407	0.0166957	0.0146022	CD63/CEACAM1/DST/EMP2/FERMT1/FERMT3/FYB1/ILK/ISG15/ITGB4/LAMA3/LAMA5/LAT/LIMS2/LOXL3/MPIG6B/NME2/PLEK/PLPP3/PTK2B/TIMP1/VAV3	22
BP	GO:0042303	molting cycle	22/1790	107/18723	0.000434407	0.0166957	0.0146022	APCDD1/ARNTL/DNASE1L2/EGFR/FERMT1/FGFR2/FOXN1/FOXQ1/KRT14/KRT16/KRT17/LAMA5/LRP4/MPZL3/NUMA1/PPP1R13L/SOX21/SPINK5/TGM3/TMEM79/TP63/TRPV3	22
BP	GO:0042633	hair cycle	22/1790	107/18723	0.000434407	0.0166957	0.0146022	APCDD1/ARNTL/DNASE1L2/EGFR/FERMT1/FGFR2/FOXN1/FOXQ1/KRT14/KRT16/KRT17/LAMA5/LRP4/MPZL3/NUMA1/PPP1R13L/SOX21/SPINK5/TGM3/TMEM79/TP63/TRPV3	22
BP	GO:0006575	cellular modified amino acid metabolic process	33/1790	188/18723	0.000443643	0.0169378	0.0148139	ABHD12B/ABHD16A/ARL6IP5/ASS1/BBOX1/CKB/CKMT1A/CKMT1B/CLIC3/CPT1B/CTSB/DUOX1/DUOXA1/EEF1G/GATA3/GATM/GGT6/GPX1/GSTA3/GSTM2/GSTM5/GSTO1/GSTO2/MFSD2A/MGST2/MTHFD1L/PLA1A/PLA2G2F/PLA2G3/PLOD3/PRODH/TG/TYMS	33
BP	GO:0097205	renal filtration	9/1790	26/18723	0.000452291	0.0171543	0.0150033	CD34/CORO2B/EMP2/F2RL1/GAS6/GJA1/IGHA1/IGKV3-20/JCHAIN	9
BP	GO:0090130	tissue migration	55/1790	365/18723	0.000466117	0.0175632	0.0153609	ACTA1/ACTG2/ADTRP/AKT3/ALOX12/APOE/ARSB/CALR/CDH13/CEACAM1/CSNK2B/CXCL13/DCN/EFNA1/EMP2/EPB41L4B/EPPK1/ETS1/EVL/FAT2/FBXW7/FERMT1/FGFBP1/GATA3/GLUL/GPX1/GRHL2/JUP/KLF4/KRT16/KRT2/LPXN/LTB4R2/MACF1/MET/MMP9/NR4A1/NRP2/PFN2/PIK3CD/PKN1/PLEKHG5/PLPP3/PRSS3/PTK2B/RAB25/RHOJ/S100A2/S100P/SCG2/SPRED1/TACSTD2/TGFBR1/VEGFA/ZC3H12A	55
BP	GO:0061564	axon development	67/1790	467/18723	0.000491378	0.0183948	0.0160882	ACTB/ADCY1/ANK3/APOE/AUTS2/B4GALT5/B4GALT6/BAIAP2/BMP7/BOC/CDH2/CDK5R1/COBL/CRABP2/CRTAC1/DLX5/EFNA1/EFNA3/EPHA1/EPHB3/EPHB6/ERBB2/ETV1/FGFR2/FLOT1/FLRT2/GATA3/HSP90AA1/HSP90AB1/IGSF9/ILK/INPP5F/KLF4/KLK8/KREMEN1/L1CAM/LAMA3/LAMA5/LAMC2/LRP4/MACF1/MAPK8IP3/MYCBP2/NDEL1/NECTIN1/NRP2/PLP1/PLXNA1/PLXNB1/PLXNC1/PTPRF/RAC2/RGMA/RUFY3/S100B/SEMA3F/SLIT3/SPP1/STK24/STXBP1/TNC/TNFRSF21/TRAK2/TRPV2/TUBB2B…	67
BP	GO:0009409	response to cold	13/1790	49/18723	0.000523088	0.0194555	0.0170159	ACADVL/ADM/ADRB2/CIDEA/CIRBP/CXCL10/FOS/GMPR/HSP90AA1/METRNL/SLC25A27/SOD2/VGF	13
BP	GO:0006690	icosanoid metabolic process	24/1790	123/18723	0.000548438	0.0202676	0.0177262	AKR1C1/AKR1C2/AKR1C3/ALOX12/ALOX12B/ALOX15B/ALOXE3/ATP6V1B1/CYP2E1/CYP4F12/CYP4F22/CYP4F8/EDN2/FAAH2/FABP5/GGT6/GPX1/MGST2/PLA2G2F/PLA2G3/PLA2G4B/PLA2G4F/PRXL2B/PTGS1	24
BP	GO:0046475	glycerophospholipid catabolic process	10/1790	32/18723	0.00055992	0.0205601	0.017982	ABHD12B/ABHD16A/APOC1/INPP5F/PLA2G4B/PLA2G4D/PLA2G4E/PLA2G4F/PLA2G6/PNPLA7	10
BP	GO:0048002	antigen processing and presentation of peptide antigen	15/1790	62/18723	0.000588441	0.0212782	0.01861	AZGP1/CALR/CTSL/CTSS/CTSV/FCER1G/HLA-A/HLA-DOA/HLA-DRA/HLA-DRB1/HLA-DRB5/HLA-G/HLA-H/IFI30/TREM2	15
BP	GO:0030595	leukocyte chemotaxis	38/1790	230/18723	0.000590489	0.0212782	0.01861	C10orf99/C3AR1/CALR/CCL14/CCL18/CCL27/CCL3/CCL4/CCL5/CCR1/CXADR/CXCL10/CXCL13/CXCL8/CXCL9/CXCR3/CXCR4/DAPK2/DUSP1/EDN2/EDNRB/F2RL1/FCER1G/GAS6/GPSM3/IL34/MMP28/PIK3CD/PREX1/PTK2B/RAC2/S100A14/S100A7/SAA1/SCG2/TRPM4/VAV3/VEGFA	38
BP	GO:0120254	olefinic compound metabolic process	28/1790	153/18723	0.000590548	0.0212782	0.01861	ABCD1/ADH1B/ADM/AKR1C1/AKR1C2/AKR1C3/ALDH1A3/ALOX12/ALOX12B/ALOX15B/ALOXE3/CACNA1H/CYP2E1/CYP3A5/CYP4F12/DGAT2/ELOVL2/EPHX2/FAAH2/GPX1/GSTM2/PLA2G2F/PLA2G4B/PTGS1/RDH12/RDH13/SCNN1B/SDR16C5	28
BP	GO:0001909	leukocyte mediated cytotoxicity	24/1790	124/18723	0.000619571	0.0216896	0.0189699	ARG1/AZGP1/CEACAM1/CLEC2A/CTSG/EMP2/F2RL1/GZMB/HLA-A/HLA-DRA/HLA-DRB1/HLA-G/HLA-H/ICAM1/IL18/PRF1/RAB27A/RAET1E/SCNN1B/SERPINB9/SLAMF7/STXBP2/TUBB/TYROBP	24
BP	GO:0045580	regulation of T cell differentiation	27/1790	146/18723	0.000619863	0.0216896	0.0189699	BCL6/CD2/CD27/CD83/CYP26B1/ERBB2/FOXN1/GATA3/HLA-DOA/HLA-DRA/HLA-DRB1/HLA-G/IL18/IL4I1/IRF4/ITPKB/LEF1/LOXL3/NFKBIZ/SASH3/SLC46A2/SOX12/SOX4/SPINK5/XBP1/ZBTB16/ZC3H12A	27
BP	GO:0045606	positive regulation of epidermal cell differentiation	9/1790	27/18723	0.000621328	0.0216896	0.0189699	ALOX15B/ETV4/KDF1/NME2/NUMA1/OVOL2/SFN/SULT2B1/TRIM16	9
BP	GO:0060142	regulation of syncytium formation by plasma membrane fusion	9/1790	27/18723	0.000621328	0.0216896	0.0189699	CD53/CFLAR/CXCL10/CXCL9/FLOT1/GDF15/RAPGEF3/TREM2/TYROBP	9
BP	GO:0031529	ruffle organization	14/1790	56/18723	0.000623469	0.0216896	0.0189699	COBL/CSPG4/EPS8L1/EPS8L2/EVL/ICAM1/NDEL1/PFN2/PLEK/PLEKHA1/SH3YL1/SNX10/TACSTD2/TPM1	14
BP	GO:0060537	muscle tissue development	59/1790	403/18723	0.000624541	0.0216896	0.0189699	ACTA1/ARNTL/ATF3/BMP7/CALR/CCNB1/CENPF/CFLAR/CXADR/CYP26B1/DCN/DDX39B/DLL1/DSP/ELN/FGFR2/FLOT1/FOS/GJA1/GJB6/GPC1/GPX1/HEY1/HLF/HOPX/IGSF8/IRX3/KLF5/LEF1/LY6E/MIR25/MSC/MTPN/MYH11/MYH14/NDRG4/NDUFV2/NEBL/NR4A1/NUPR1/OSR1/PI16/PIM1/POPDC3/PPP1R13L/S100B/SELENON/SGCD/SIK1/SOX15/TBX1/TBX2/TGFBR1/TNNC1/TNNT2/TPM1/VEGFA/YBX3/ZNF689	59
BP	GO:0006979	response to oxidative stress	64/1790	446/18723	0.000645722	0.0221174	0.019344	ABCD1/AKR1C3/ANKZF1/APOE/ARG1/ARL6IP5/ARNTL/BMP7/CD36/CYP2E1/DIABLO/DUOX1/DUSP1/EGFR/ETS1/ETV5/FBLN5/FBXW7/FOS/GPR37/GPX1/GPX2/GPX3/GPX8/HBA1/HBA2/KLF4/KRT1/MAPK13/MB/MELK/MET/MGST1/MMP14/MMP9/NEIL1/NME2/NQO1/PARP1/PAWR/PCNA/PINK1/PLA2R1/PLEKHA1/PRODH/PTGS1/PTK2B/PYCR1/S100A7/SDC1/SELENON/SELENOP/SIRPA/SLC23A2/SMPD3/SNCA/SOD2/SOD3/STAT1/STK24/TPM1/TREM2/TREX1/ZC3H12A	64
BP	GO:0072593	reactive oxygen species metabolic process	39/1790	239/18723	0.000646358	0.0221174	0.019344	ABCD1/ACP5/AGTR1/AKR1C1/AKR1C3/ALOX12/BMP7/CD36/CFLAR/CYBB/DUOX1/DUOXA1/EGFR/F2RL1/FBLN5/FOXM1/GPX1/GPX3/HBA1/HBA2/IFI6/INAVA/NDUFA13/NQO1/NRROS/PDK4/PID1/PINK1/PLA2R1/PREX1/PTK2B/RAB27A/RAC2/SNCA/SOD2/SOD3/TIGAR/TYROBP/ZC3H12A	39
BP	GO:0048066	developmental pigmentation	12/1790	44/18723	0.000648468	0.0221174	0.019344	CD63/CITED1/DCT/EDNRB/GPR143/MITF/RAB27A/RAB32/SLC24A5/SLC45A2/SOX10/TYR	12
BP	GO:0030148	sphingolipid biosynthetic process	21/1790	103/18723	0.000652205	0.0221174	0.019344	ACER1/ALDH3B2/ALOX12B/ALOXE3/B4GALT5/B4GALT6/CERS1/CERS3/CYP4F22/DEGS2/ELOVL2/ELOVL4/ELOVL7/PLA2G6/PLPP2/PLPP3/PNPLA1/SGPP2/SPTLC3/SPTSSB/ST3GAL1	21
BP	GO:0071466	cellular response to xenobiotic stimulus	31/1790	177/18723	0.000676022	0.0225711	0.0197408	ACSL1/AIM2/AKR1C1/ALDH3A1/AOX1/CERS1/CXCR4/CYP26B1/CYP2E1/CYP2W1/CYP3A5/CYP4F12/E2F1/EGFR/GAS6/GSTA3/GSTM2/GSTO1/GSTO2/HSPA5/NQO1/PCNA/RAP1B/RAP2A/RORA/RORC/SOX10/SULT1A3/SULT1A4/TPMT/UGT1A6	31
BP	GO:0050863	regulation of T cell activation	50/1790	329/18723	0.000678331	0.0225711	0.0197408	ARG1/BCL6/CCL5/CD2/CD24/CD27/CD3E/CD4/CD83/CEACAM1/CYP26B1/DLG5/ERBB2/FOXN1/GATA3/HLA-A/HLA-DOA/HLA-DRA/HLA-DRB1/HLA-DRB5/HLA-G/IL18/IL20RB/IL27RA/IL4I1/IRF4/ITPKB/LAPTM5/LAT/LEF1/LGALS1/LGALS7B/LOXL3/MAP3K8/NFKBIZ/PAWR/PLA2G2F/RAC2/SASH3/SIRPA/SLC46A2/SOX12/SOX4/SPINK5/TNFRSF21/TNFSF13B/TREX1/XBP1/ZBTB16/ZC3H12A	50
BP	GO:0002573	myeloid leukocyte differentiation	35/1790	208/18723	0.000678634	0.0225711	0.0197408	ANXA2/BATF2/C1QC/CCL3/CCR1/CD4/CEACAM1/CEBPA/CTNNBIP1/EVI2B/F2RL1/FBXW7/FOS/GATA3/GPR137B/HLA-DRB1/IL34/IRF4/LEF1/MITF/MMP9/NME2/NRROS/OSTM1/PARP1/PIK3CD/PIR/PLA2G3/RASSF2/SNX10/TREM2/TRIB1/TYROBP/UBD/VEGFA	35
BP	GO:0034599	cellular response to oxidative stress	45/1790	288/18723	0.000681243	0.0225711	0.0197408	ABCD1/AKR1C3/ANKZF1/ARG1/ARL6IP5/ARNTL/BMP7/CD36/DIABLO/EGFR/ETS1/ETV5/FBLN5/FBXW7/FOS/GPR37/GPX1/GPX8/KLF4/MAPK13/MELK/MET/MGST1/MMP9/NME2/NQO1/PARP1/PAWR/PCNA/PINK1/PLA2R1/PLEKHA1/PRODH/PYCR1/SELENON/SIRPA/SMPD3/SNCA/SOD2/SOD3/STK24/TPM1/TREM2/TREX1/ZC3H12A	45
BP	GO:0016331	morphogenesis of embryonic epithelium	27/1790	147/18723	0.000691537	0.0227812	0.0199246	ADM/ALDH1A3/BMP7/COBL/CTHRC1/FGFR2/GATA3/GRHL2/GRHL3/IRX2/IRX3/JAG2/KDF1/LAMA5/MTHFD1L/NPHP3/OSR1/OVOL2/PRKACB/RGMA/RPS7/SOX4/SPINT1/SPINT2/ST14/TP63/WNT7B	27
BP	GO:0032429	regulation of phospholipase A2 activity	6/1790	13/18723	0.000718611	0.0232901	0.0203697	AGTR1/ANXA8/ANXA8L1/EGFR/PLA2R1/PPT1	6
BP	GO:0060670	branching involved in labyrinthine layer morphogenesis	6/1790	13/18723	0.000718611	0.0232901	0.0203697	ADM/FGFR2/GRHL2/SPINT1/SPINT2/ST14	6
BP	GO:0045446	endothelial cell differentiation	23/1790	118/18723	0.000719105	0.0232901	0.0203697	AFDN/CEACAM1/CLDN1/CLDN5/CLIC4/COL22A1/CXCR4/DLL1/F2RL1/GPX1/HEY1/ICAM1/JAG1/MET/MSN/PDE2A/PLOD3/RAP1B/RAPGEF3/S1PR2/TJP2/TJP3/VEGFA	23
BP	GO:0032633	interleukin-4 production	10/1790	33/18723	0.000735212	0.0235472	0.0205945	CD3E/CD83/FCER1G/GATA3/HLA-DRB1/IL20RB/IRF4/LEF1/SASH3/SLC7A5	10
BP	GO:0032673	regulation of interleukin-4 production	10/1790	33/18723	0.000735212	0.0235472	0.0205945	CD3E/CD83/FCER1G/GATA3/HLA-DRB1/IL20RB/IRF4/LEF1/SASH3/SLC7A5	10
BP	GO:0007160	cell-matrix adhesion	38/1790	233/18723	0.000760683	0.0242284	0.0211903	ACTG1/AJUBA/BCL6/CAMSAP3/CD34/CD36/CD3E/CD63/CDH13/COL17A1/CORO2B/EMILIN1/EMP2/EPDR1/EPHA1/FAM107A/FBLN5/FERMT1/FERMT3/FMN1/GPM6B/ILK/ITGB4/JAG1/JUP/L1CAM/LYPD3/MACF1/MINK1/MMP14/PHLDB2/PKD1/PTK2B/PTPRJ/RHOD/SGCE/TNXB/VEGFA	38
BP	GO:0006633	fatty acid biosynthetic process	29/1790	163/18723	0.000764888	0.0242284	0.0211904	ABCD1/ACADVL/ACLY/ACOT7/ACSBG1/AKR1C3/ALOX12/ALOX12B/ALOX15B/ALOXE3/APOC1/CEACAM1/CYP2E1/EDN2/ELOVL2/ELOVL4/ELOVL7/FABP5/GSTM2/LPGAT1/PDK4/PLA2G3/PLA2G4F/PLP1/PRXL2B/PTGS1/SCD/TECR/XBP1	29
BP	GO:0030099	myeloid cell differentiation	56/1790	381/18723	0.000769372	0.0242373	0.0211981	ANXA2/BATF2/BCL6/C1QC/CCL3/CCR1/CD4/CEACAM1/CEBPA/CTNNBIP1/DLL1/ETS1/EVI2B/F2RL1/FAM210B/FBXW7/FOS/GATA3/GPR137B/HIPK2/HLA-DRB1/HOXA9/HOXB7/IL34/IRF4/ISG15/ITPKB/JAG1/LEF1/MB/MITF/MMP9/MPIG6B/NBEAL2/NME2/NRROS/OSTM1/PARP1/PIK3CD/PIP4K2A/PIR/PLA2G3/PRMT6/PTK2B/RASSF2/SH2B3/SNX10/STAT1/TREM2/TRIB1/TYROBP/UBD/VEGFA/ZBTB16/ZFP36/ZNF385A	56
BP	GO:0048247	lymphocyte chemotaxis	15/1790	64/18723	0.000840753	0.0263421	0.023039	C10orf99/CCL14/CCL18/CCL27/CCL3/CCL4/CCL5/CXCL10/CXCL13/CXCR3/GAS6/PIK3CD/PTK2B/S100A7/SAA1	15
BP	GO:0051146	striated muscle cell differentiation	44/1790	283/18723	0.000861569	0.0268483	0.0234817	ACTA1/ACTG1/ADAM12/BARX2/BHLHE41/CACNA1H/CALR/CCNB1/CD53/CDH2/CFLAR/CXADR/CXCL10/CXCL9/CYP26B1/DDX39B/DLL1/FLOT1/GDF15/GPX1/HOPX/IRX3/KLF5/KRT19/KRT8/LMOD1/MMP14/MTPN/MYH11/NEBL/PI16/POPDC3/SDC1/SELENON/SIK1/SORT1/TBX1/TNNT1/TNNT2/TNNT3/TPM1/VEGFA/XBP1/YBX1	44
BP	GO:0016053	organic acid biosynthetic process	48/1790	316/18723	0.000868146	0.0269078	0.0235338	ABCD1/ACADVL/ACLY/ACOT7/ACSBG1/AKR1C3/ALDH18A1/ALDH1A3/ALOX12/ALOX12B/ALOX15B/ALOXE3/APOC1/ASS1/CEACAM1/CES1/CSAD/CYP27A1/CYP2E1/EDN2/ELOVL2/ELOVL4/ELOVL7/FABP5/GATM/GGT6/GLUD2/GLUL/GSTM2/LPGAT1/MGST2/MTHFD1L/NR1D1/OSBPL2/PDK4/PLA2G3/PLA2G4F/PLOD3/PLP1/PRXL2B/PSPH/PTGS1/PYCR1/SCD/SDSL/SEPHS2/TECR/XBP1	48
BP	GO:0051897	positive regulation of protein kinase B signaling	23/1790	120/18723	0.000915736	0.0282311	0.0246911	AKR1C2/AKR1C3/CCL3/CHI3L1/EGFR/F10/F3/FAM110C/GAS6/GATA3/GDF15/GPX1/HSP90AA1/HSP90AB1/IL18/ILK/MET/MST1R/PIK3CD/PINK1/PTPRJ/TGFBR1/TNFAIP8L3	23
BP	GO:0061045	negative regulation of wound healing	17/1790	78/18723	0.000947126	0.0289066	0.0252819	ADTRP/ALOX12/ANXA2/APOE/CD34/CEACAM1/EPPK1/GJA1/KRT1/PHLDB2/PLAT/SERPINB2/SERPINE2/SH2B3/TFPI/THBD/TSPAN8	17
BP	GO:0002687	positive regulation of leukocyte migration	25/1790	135/18723	0.000947675	0.0289066	0.0252819	C3AR1/CALR/CCL27/CCL3/CCL4/CCL5/CCR1/CXCL10/CXCL13/CXCL8/DAPK2/EDN2/F2RL1/GAS6/GPSM3/ICAM1/IL34/MMP14/PTK2B/RAC2/S100A14/S100A7/TREM2/VEGFA/XG	25
BP	GO:0002495	antigen processing and presentation of peptide antigen via MHC class II	10/1790	34/18723	0.000953282	0.0289246	0.0252976	CTSL/CTSS/CTSV/FCER1G/HLA-DOA/HLA-DRA/HLA-DRB1/HLA-DRB5/IFI30/TREM2	10
BP	GO:0098773	skin epidermis development	18/1790	85/18723	0.00097198	0.0293375	0.0256588	APCDD1/DLL1/DNASE1L2/EGFR/FERMT1/FGFR2/FOXN1/FOXQ1/KDF1/KRT17/LAMA5/LRP4/NUMA1/SOX21/SPINK5/TGM3/TMEM79/TP63	18
BP	GO:0015909	long-chain fatty acid transport	15/1790	65/18723	0.000997909	0.0299633	0.0262061	ABCD1/ACSL1/APOE/CD36/CPT1B/FABP4/FABP5/MFSD2A/PLA2G2A/PLA2G2F/PLA2G3/PLA2G4F/PLA2G6/PLA2R1/SLC2A1	15
BP	GO:0090132	epithelium migration	53/1790	360/18723	0.00100954	0.0301553	0.026374	ADTRP/AKT3/ALOX12/APOE/ARSB/CALR/CDH13/CEACAM1/CSNK2B/CXCL13/DCN/EFNA1/EMP2/EPB41L4B/EPPK1/ETS1/EVL/FAT2/FBXW7/FERMT1/FGFBP1/GATA3/GLUL/GPX1/GRHL2/JUP/KLF4/KRT16/KRT2/LPXN/LTB4R2/MACF1/MET/MMP9/NR4A1/NRP2/PFN2/PIK3CD/PKN1/PLEKHG5/PLPP3/PRSS3/PTK2B/RAB25/RHOJ/S100A2/S100P/SCG2/SPRED1/TACSTD2/TGFBR1/VEGFA/ZC3H12A	53
BP	GO:0007517	muscle organ development	49/1790	327/18723	0.00104369	0.0310149	0.0271258	ACTA1/ARNTL/ASS1/ATF3/BORCS8-MEF2B/CACNA1H/CENPF/CFLAR/CXCL10/CYP26B1/DCN/DLL1/DSP/ELN/ETV1/FGFR2/FHL1/FLOT1/FOS/GPC1/GPX1/HLF/IGSF8/KLF5/LAMA5/LEF1/LY6E/MSC/MTPN/MYH14/NR4A1/NUPR1/PAX3/POPDC3/S100B/SELENON/SGCD/SGCE/SOX15/SPEG/TAGLN/TBX1/TGFBR1/TNNC1/TNNT2/TPM1/XBP1/YBX3/ZNF689	49
BP	GO:0019221	cytokine-mediated signaling pathway	66/1790	472/18723	0.0010681	0.0315774	0.0276178	ACKR1/ACSL1/AIM2/ARG1/BBS2/CARD14/CCDC3/CCL14/CCL18/CCL3/CCL4/CCL5/CCR1/CD24/CD4/CEACAM1/CEBPA/CRLF1/CSNK2B/CTSG/CXCL10/CXCL13/CXCL8/CXCL9/CXCR3/CXCR4/DUOX1/EDN2/F2RL1/F3/FCER1G/GAS6/GPS2/HSP90AB1/IL11RA/IL12RB2/IL13RA2/IL17RE/IL18/IL1F10/IL1R2/IL1RN/IL20RA/IL20RB/IL22RA1/IL27RA/IL34/IL36G/IL36RN/IL37/ILK/ISG15/KRT8/LAPTM5/MST1R/OAS2/PTK2B/PTPRJ/PYDC1/SH2B3/SLIT3/STAT1/TNFRSF25/TNFSF13B/TREM2/TRE…	66
BP	GO:0070997	neuron death	53/1790	361/18723	0.00107596	0.0316474	0.027679	APOE/ARL6IP5/C1QA/CCL3/CCL5/CD34/CDK5R1/CHMP4A/CITED1/CLU/CRLF1/CTSZ/DIABLO/EGLN3/EN2/FBXW7/FOS/FOXQ1/GATA3/GPX1/HIPK2/HSP90AB1/HSPA5/ILK/MYBL2/NAIP/NES/NFATC4/NLRP1/NQO1/NTF4/NUPR1/PARP1/PIGT/PINK1/PLA2G3/PPT1/PSMC1/PTK2B/RAB29/SLC23A2/SLC25A27/SNCA/SNCG/SOD2/STXBP1/SULT1A3/SULT1A4/TIGAR/TNFRSF21/TP63/TREM2/TYROBP	53
BP	GO:0042759	long-chain fatty acid biosynthetic process	9/1790	29/18723	0.00111393	0.0323929	0.028331	ACOT7/ACSBG1/ALOX12/ALOX12B/ALOX15B/ALOXE3/CYP2E1/GSTM2/PLP1	9
BP	GO:0048679	regulation of axon regeneration	9/1790	29/18723	0.00111393	0.0323929	0.028331	INPP5F/KLF4/KLK8/KREMEN1/NDEL1/PTPRF/RGMA/SPP1/STK24	9
BP	GO:2000117	negative regulation of cysteine-type endopeptidase activity	18/1790	86/18723	0.0011214	0.0323929	0.028331	BIRC5/BIRC7/CARD18/CD27/CST7/DNAJB6/GAS6/GPX1/IFI6/KLF4/MAGEA3/MMP9/NAIP/NR4A1/SERPINB9/SFN/SNCA/VEGFA	18
BP	GO:0031099	regeneration	33/1790	198/18723	0.00112378	0.0323929	0.028331	ADM/AURKA/CCNA2/CCNB1/CFLAR/CLDN1/CSNK2B/EGFR/EPPK1/GAS6/GPX1/HOPX/INPP5F/KLF4/KLF5/KLK8/KREMEN1/MAPK8IP3/MTPN/MUSTN1/NDEL1/NNMT/PCNA/PTPN3/PTPRF/RGMA/SELENON/SOX15/SPP1/SRSF5/STK24/TNC/TYMS	33
BP	GO:0072330	monocarboxylic acid biosynthetic process	35/1790	214/18723	0.00114184	0.0327021	0.0286014	ABCD1/ACADVL/ACLY/ACOT7/ACSBG1/AKR1C3/ALDH1A3/ALOX12/ALOX12B/ALOX15B/ALOXE3/APOC1/CEACAM1/CES1/CYP27A1/CYP2E1/EDN2/ELOVL2/ELOVL4/ELOVL7/FABP5/GATM/GSTM2/LPGAT1/NR1D1/OSBPL2/PDK4/PLA2G3/PLA2G4F/PLP1/PRXL2B/PTGS1/SCD/TECR/XBP1	35
BP	GO:0070141	response to UV-A	6/1790	14/18723	0.0011562	0.0327021	0.0286014	CERS1/EGFR/MMP1/MMP9/OPN1SW/TIMP1	6
BP	GO:1902969	mitotic DNA replication	6/1790	14/18723	0.0011562	0.0327021	0.0286014	BCL6/CDC45/GINS1/MCM2/MCM3/MCM6	6
BP	GO:0002688	regulation of leukocyte chemotaxis	23/1790	122/18723	0.00115719	0.0327021	0.0286014	C3AR1/CALR/CCL27/CCL3/CCL4/CCL5/CCR1/CXCL10/CXCL13/CXCL8/DAPK2/DUSP1/EDN2/F2RL1/GAS6/GPSM3/IL34/MMP28/PTK2B/RAC2/S100A14/S100A7/VEGFA	23
BP	GO:0007159	leukocyte cell-cell adhesion	54/1790	371/18723	0.00118592	0.0332649	0.0290937	ADTRP/ARG1/ASS1/BCL6/BMP7/CCL5/CD24/CD27/CD3E/CD4/CD83/CEACAM1/DLG5/ERBB2/ETS1/FERMT3/GATA3/HLA-A/HLA-DOA/HLA-DRA/HLA-DRB1/HLA-DRB5/HLA-G/ICAM1/IL18/IL20RB/IL27RA/IL4I1/ITPKB/KLF4/LAPTM5/LEF1/LGALS1/LGALS7B/LOXL3/MAP3K8/MSN/NFKBIZ/PAWR/PLA2G2F/PODXL2/RAC2/SASH3/SELL/SELPLG/SIRPA/SOX12/SOX4/ST3GAL4/TNFRSF21/TNFSF13B/XBP1/ZBTB16/ZC3H12A	54
BP	GO:0010876	lipid localization	63/1790	448/18723	0.00118865	0.0332649	0.0290937	ABCA10/ABCA12/ABCA5/ABCA6/ABCC3/ABCD1/ACSL1/AGTR1/AKR1C1/ANO9/ANXA2/APOC1/APOE/APOL1/APOL6/APOO/AQP9/C3/CD36/CDS1/CEACAM1/CES1/CIDEA/CLU/CPT1B/CRY2/DGAT2/ESYT3/FABP4/FABP5/FBXW7/GLTP/GPS2/GRAMD1C/LCAT/MFSD2A/OSBPL2/PIP4K2A/PITPNM3/PLA2G2A/PLA2G2F/PLA2G3/PLA2G4F/PLA2G6/PLA2R1/PLSCR3/PLTP/PSAP/SCARB2/SELENOM/SLC10A6/SLC2A1/SLCO3A1/SMIM22/SOAT1/SPNS1/SPP1/STARD10/STARD5/TNFAIP8L3/TREM2/TTC39B/ZC3H12A	63
BP	GO:0042476	odontogenesis	24/1790	130/18723	0.00123928	0.0344438	0.0301248	ADM/AQP3/AQP5/BMP7/CD34/DLX3/FGFR2/JAG2/KLK5/LAMA5/LEF1/LRP4/NECTIN1/OSR1/OSR2/PERP/SDC1/SMPD3/SNX10/SP6/TBX1/TNC/TP63/TUFT1	24
BP	GO:0002274	myeloid leukocyte activation	36/1790	223/18723	0.00124273	0.0344438	0.0301248	BATF2/C1QA/CCL3/CCL5/CD2/CEBPA/CLU/CST7/CXCL8/EDN2/F2RL1/FCER1G/GPR137B/IFI35/IL13RA2/IL18/IRF4/LAT/NDRG1/NR1D1/PIK3CD/PLA2G2A/PLA2G3/PREX1/RAC2/RORA/SCNN1B/SNCA/STXBP1/STXBP2/SYT11/TREM2/TREX1/TYROBP/UBD/ZC3H12A	36
BP	GO:0001667	ameboidal-type cell migration	66/1790	475/18723	0.00125802	0.034701	0.0303497	ADTRP/AKT3/ALOX12/ALX1/APOE/ARSB/BMP7/CALR/CDH13/CDH2/CEACAM1/CSNK2B/CXCL13/DCN/EDNRB/EFNA1/EMP2/EPB41L4B/EPPK1/ETS1/EVL/FAT2/FBXW7/FERMT1/FGFBP1/GATA3/GJA1/GLUL/GPX1/ILK/ITGB4/JUP/KLF4/KRT16/KRT2/LAMA5/LPXN/LTB4R2/MACF1/MET/MMP9/NR4A1/NRP2/OVOL2/PFN2/PIK3CD/PKN1/PLEKHG5/PLPP3/PRSS3/PTK2B/RAB25/RHOJ/S100A2/S100P/SCG2/SEMA3F/SOX10/SPRED1/SYDE1/TACSTD2/TBX1/TGFBR1/TIMP1/VEGFA/ZC3H12A	66
BP	GO:0051303	establishment of chromosome localization	17/1790	80/18723	0.00127604	0.0349716	0.0305863	ACTR2/CCNB1/CDCA5/CDCA8/CDT1/CENPF/CHAMP1/CHMP4A/CHMP4C/DLGAP5/KIF2C/KIFC1/NDEL1/NUMA1/PSRC1/SUN1/TRAPPC12	17
BP	GO:0051546	keratinocyte migration	7/1790	19/18723	0.0012921	0.0349716	0.0305863	EPB41L4B/EPPK1/FERMT1/KRT16/KRT2/LTB4R2/MMP9	7
BP	GO:0070233	negative regulation of T cell apoptotic process	7/1790	19/18723	0.0012921	0.0349716	0.0305863	CCL5/CD27/EFNA1/PIP/SLC46A2/ST3GAL1/TSC22D3	7
BP	GO:0140131	positive regulation of lymphocyte chemotaxis	7/1790	19/18723	0.0012921	0.0349716	0.0305863	CCL27/CCL3/CCL4/CCL5/CXCL13/PTK2B/S100A7	7
BP	GO:0048251	elastic fiber assembly	5/1790	10/18723	0.0013265	0.035735	0.031254	EMILIN1/FBLN5/MFAP4/MYH11/TNXB	5
BP	GO:0046394	carboxylic acid biosynthetic process	47/1790	314/18723	0.00133578	0.0358176	0.0313263	ABCD1/ACADVL/ACLY/ACOT7/ACSBG1/AKR1C3/ALDH18A1/ALDH1A3/ALOX12/ALOX12B/ALOX15B/ALOXE3/APOC1/ASS1/CEACAM1/CES1/CYP27A1/CYP2E1/EDN2/ELOVL2/ELOVL4/ELOVL7/FABP5/GATM/GGT6/GLUD2/GLUL/GSTM2/LPGAT1/MGST2/MTHFD1L/NR1D1/OSBPL2/PDK4/PLA2G3/PLA2G4F/PLOD3/PLP1/PRXL2B/PSPH/PTGS1/PYCR1/SCD/SDSL/SEPHS2/TECR/XBP1	47
BP	GO:0002456	T cell mediated immunity	21/1790	109/18723	0.0013989	0.0373364	0.0326547	ARG1/AZGP1/CD8A/CEACAM1/EMP2/GATA3/HLA-A/HLA-DRA/HLA-DRB1/HLA-G/HLA-H/ICAM1/IL18/IL20RB/IL4I1/JAG1/PRF1/RAB27A/SASH3/TREX1/TRPM4	21
BP	GO:0010631	epithelial cell migration	52/1790	357/18723	0.00142289	0.0378017	0.0330616	ADTRP/AKT3/ALOX12/APOE/ARSB/CALR/CDH13/CEACAM1/CSNK2B/CXCL13/DCN/EFNA1/EMP2/EPB41L4B/EPPK1/ETS1/EVL/FAT2/FBXW7/FERMT1/FGFBP1/GATA3/GLUL/GPX1/JUP/KLF4/KRT16/KRT2/LPXN/LTB4R2/MACF1/MET/MMP9/NR4A1/NRP2/PFN2/PIK3CD/PKN1/PLEKHG5/PLPP3/PRSS3/PTK2B/RAB25/RHOJ/S100A2/S100P/SCG2/SPRED1/TACSTD2/TGFBR1/VEGFA/ZC3H12A	52
BP	GO:0019886	antigen processing and presentation of exogenous peptide antigen via MHC class II	9/1790	30/18723	0.00145785	0.0385527	0.0337185	CTSL/CTSS/CTSV/FCER1G/HLA-DOA/HLA-DRA/HLA-DRB1/HLA-DRB5/IFI30	9
BP	GO:0042110	T cell activation	67/1790	487/18723	0.00149916	0.0394643	0.0345157	ARG1/BCL6/CCL5/CD2/CD24/CD27/CD3D/CD3E/CD4/CD83/CD8A/CEACAM1/CTSL/CXADR/CYP26B1/DLG5/ERBB2/F2RL1/FCER1G/FOXN1/GATA3/HLA-A/HLA-DOA/HLA-DRA/HLA-DRB1/HLA-DRB5/HLA-G/ICAM1/IL18/IL20RB/IL27RA/IL4I1/IRF4/ITPKB/JAG2/LAPTM5/LAT/LEF1/LFNG/LGALS1/LGALS7B/LOXL3/MAP3K8/MSN/NFKBIZ/PAWR/PIK3CD/PLA2G2F/PREX1/RAB27A/RAB29/RAC2/RORA/RORC/SASH3/SIRPA/SLAMF7/SLC46A2/SOX12/SOX4/SPINK5/TNFRSF21/TNFSF13B/TREX1/XBP1/ZB…	67
BP	GO:0046486	glycerolipid metabolic process	56/1790	392/18723	0.00150788	0.0395132	0.0345585	ABHD12B/ABHD16A/ACSL1/AGPAT5/AJUBA/APOC1/APOE/C3/CDS1/CHKB/CWH43/CYP2E1/DGAT2/DGKA/EFR3B/FABP5/FBXW7/GPX1/IMPA2/INPP5F/IP6K2/ITPKB/LCAT/LPGAT1/LPIN2/LPIN3/MFSD2A/MPPE1/MTMR3/PI4KAP2/PIGL/PIGM/PIGT/PIK3CD/PIK3R2/PIP4K2A/PITPNM3/PLA1A/PLA2G2A/PLA2G2F/PLA2G3/PLA2G4B/PLA2G4D/PLA2G4E/PLA2G4F/PLA2G6/PLCH2/PLEK/PLSCR3/PNPLA1/PNPLA7/PYURF/SH3YL1/SIK1/THEM5/TNXB	56
BP	GO:0072676	lymphocyte migration	22/1790	117/18723	0.00151682	0.0395678	0.0346062	ADTRP/C10orf99/CCL14/CCL18/CCL27/CCL3/CCL4/CCL5/CXCL10/CXCL13/CXCR3/GAS6/GATA3/GCSAM/ICAM1/IL27RA/MSN/PIK3CD/PTK2B/S100A7/SAA1/XG	22
BP	GO:0030199	collagen fibril organization	14/1790	61/18723	0.00153717	0.0398511	0.034854	AEBP1/ANXA2/COL11A2/COLGALT2/COMP/EMILIN1/FKBP10/LOXL3/LOXL4/P4HA1/PLOD3/SERPINH1/TGFBR1/TNXB	14
BP	GO:0002504	antigen processing and presentation of peptide or polysaccharide antigen via MHC class II	10/1790	36/18723	0.00154842	0.0398511	0.034854	CTSL/CTSS/CTSV/FCER1G/HLA-DOA/HLA-DRA/HLA-DRB1/HLA-DRB5/IFI30/TREM2	10
BP	GO:0042119	neutrophil activation	10/1790	36/18723	0.00154842	0.0398511	0.034854	CCL5/CXCL8/F2RL1/FCER1G/IL18/PLA2G2A/PREX1/SCNN1B/STXBP2/TYROBP	10
BP	GO:0018958	phenol-containing compound metabolic process	21/1790	110/18723	0.00157641	0.040391	0.0353263	CITED1/CTSB/CYP2E1/DCT/DUOX1/DUOXA1/GATA3/GPR37/HDC/LY6E/MAOA/MFSD12/MTPN/PMEL/SLC24A5/SLC45A2/SNCA/SULT1A3/SULT1A4/TG/TYR	21
BP	GO:0071621	granulocyte chemotaxis	23/1790	125/18723	0.00162129	0.0413574	0.0361714	C3AR1/CCL14/CCL18/CCL3/CCL4/CCL5/CXADR/CXCL10/CXCL13/CXCL8/CXCL9/DAPK2/EDN2/FCER1G/IL34/PIK3CD/PREX1/RAC2/S100A14/S100A7/SAA1/SCG2/VAV3	23
BP	GO:0043410	positive regulation of MAPK cascade	66/1790	480/18723	0.00164164	0.0415708	0.036358	ADRB2/AJUBA/ALKAL2/ALOX12B/APOE/ARHGEF5/ARL6IP5/CCL14/CCL18/CCL3/CCL4/CCL5/CCR1/CD24/CD27/CD36/CD4/CDH2/CDK10/CFLAR/CHI3L1/CSPG4/EFNA1/EGFR/EIF2AK2/ERBB2/F2RL1/FBXW7/FGFR2/FGFR3/GADD45B/GADD45G/GAS6/GDF15/GPR37/HIPK2/HLA-DRB1/ICAM1/IGFBP6/IL34/ILK/INAVA/IQGAP3/KSR1/LAPTM5/MAPK8IP3/MINK1/MST1R/NDRG4/PLA2G2A/PTK2B/PTPRJ/RAP1B/RASSF2/S100A7/SDCBP/SH3RF2/TBX1/TGFBR1/TNFAIP8L3/TPD52L1/TREM2/VEGFA/WNT7…	66
BP	GO:0043254	regulation of protein-containing complex assembly	60/1790	428/18723	0.00165299	0.0415708	0.036358	ACTR2/AJUBA/APOE/ARHGAP40/ARPC1B/BAIAP2/BAIAP2L2/C15orf62/CAMSAP3/CD36/CDK5R1/CDT1/CLU/COTL1/CTNNBIP1/CXCL13/EIF2AK2/EIF4EBP1/ELN/EVL/FERMT1/FMN1/HIP1R/HJURP/HSP90AA1/HSPA5/HSPA8/ICAM1/IQANK1/ISG15/LCAT/LMOD1/MAPK15/MAPRE1/MET/MMP1/MPP7/MSN/MTPN/NUMA1/OCLN/PARP1/PFN2/PINK1/PLEK/PREX1/PSRC1/PTK2B/RAP1B/SNCA/SPTBN2/STXBP1/TMSB10/TPPP3/TRAPPC12/TREM2/TUBB4A/VEGFA/WASH3P/WASH6P	60
BP	GO:1901655	cellular response to ketone	19/1790	96/18723	0.00166751	0.0415708	0.036358	AACS/ADCY1/AKR1C2/AKR1C3/ARG1/ASS1/CFLAR/EGFR/ERRFI1/GAS6/GNG2/ICAM1/KLF4/MSN/SCNN1B/SCNN1G/SOX10/SPP1/TNC	19
BP	GO:0003071	renal system process involved in regulation of systemic arterial blood pressure	8/1790	25/18723	0.00168014	0.0415708	0.036358	AGTR1/CORO2B/CYP4F12/EMP2/F2RL1/GAS6/GJA1/HSD11B2	8
BP	GO:0045109	intermediate filament organization	8/1790	25/18723	0.00168014	0.0415708	0.036358	DES/DNAJB6/DSP/EPPK1/KRT14/KRT17/KRT2/PKP1	8
BP	GO:0060706	cell differentiation involved in embryonic placenta development	8/1790	25/18723	0.00168014	0.0415708	0.036358	DNAJB6/GJB5/GRHL2/KRT19/KRT8/SOX15/SPINT2/ST14	8
BP	GO:1901623	regulation of lymphocyte chemotaxis	8/1790	25/18723	0.00168014	0.0415708	0.036358	CCL27/CCL3/CCL4/CCL5/CXCL10/CXCL13/PTK2B/S100A7	8
BP	GO:0050000	chromosome localization	17/1790	82/18723	0.00169681	0.0418039	0.036562	ACTR2/CCNB1/CDCA5/CDCA8/CDT1/CENPF/CHAMP1/CHMP4A/CHMP4C/DLGAP5/KIF2C/KIFC1/NDEL1/NUMA1/PSRC1/SUN1/TRAPPC12	17
BP	GO:0009395	phospholipid catabolic process	12/1790	49/18723	0.00181189	0.0441224	0.0385897	ABHD12B/ABHD16A/APOC1/INPP5F/PLA2G4B/PLA2G4D/PLA2G4E/PLA2G4F/PLA2G6/PLBD2/PNPLA7/SMPD3	12
BP	GO:0032613	interleukin-10 production	14/1790	62/18723	0.00181388	0.0441224	0.0385897	CD34/CD83/DLL1/F2RL1/HLA-DRB1/IL20RB/INAVA/IRF4/ISG15/SASH3/TNFRSF21/TREM2/TRIB2/TYROBP	14
BP	GO:0032653	regulation of interleukin-10 production	14/1790	62/18723	0.00181388	0.0441224	0.0385897	CD34/CD83/DLL1/F2RL1/HLA-DRB1/IL20RB/INAVA/IRF4/ISG15/SASH3/TNFRSF21/TREM2/TRIB2/TYROBP	14
BP	GO:0043651	linoleic acid metabolic process	7/1790	20/18723	0.00182518	0.0441879	0.0386471	ABCD1/ALOX12/ALOX12B/ALOX15B/ALOXE3/ELOVL2/GSTM2	7
BP	GO:0032963	collagen metabolic process	20/1790	104/18723	0.00183787	0.0441879	0.0386471	ARG1/CTSB/CTSL/CTSS/EMILIN1/ERRFI1/MFAP4/MMP1/MMP14/MMP15/MMP17/MMP28/MMP7/MMP9/PLOD3/SERPINB7/SERPINH1/SMPD3/TNXB/TRAM2	20
BP	GO:0043409	negative regulation of MAPK cascade	30/1790	180/18723	0.00183957	0.0441879	0.0386471	APOE/ATF3/BMP7/CBLC/DNAJA1/DUSP1/DUSP4/DUSP6/EFNA1/EMILIN1/ERRFI1/F2RL1/FBLN1/FOXM1/GPS2/KLF4/NDRG2/PBK/PDCD4/PIK3R2/PINK1/PTPRJ/SH2B3/SH3RF2/SIRPA/SPRED1/SPRY4/TIMP3/TREM2/WNK2	30
BP	GO:1900027	regulation of ruffle assembly	9/1790	31/18723	0.00188215	0.0446935	0.0390892	COBL/EPS8L1/EPS8L2/EVL/ICAM1/NDEL1/PFN2/SH3YL1/TACSTD2	9
BP	GO:0055092	sterol homeostasis	19/1790	97/18723	0.00189162	0.0446935	0.0390892	ABCA5/ABCD1/AKR1C1/APOE/CD24/CES1/DGAT2/EPHX2/FABP4/IL18/LCAT/MALL/NR1D1/PLSCR3/RORA/SOAT1/TMEM97/TTC39B/XBP1	19
BP	GO:1990868	response to chemokine	19/1790	97/18723	0.00189162	0.0446935	0.0390892	ACKR1/CCL14/CCL18/CCL3/CCL4/CCL5/CCR1/CXCL10/CXCL13/CXCL8/CXCL9/CXCR3/CXCR4/DUSP1/PTK2B/SH2B3/SLIT3/TREM2/ZC3H12A	19
BP	GO:1990869	cellular response to chemokine	19/1790	97/18723	0.00189162	0.0446935	0.0390892	ACKR1/CCL14/CCL18/CCL3/CCL4/CCL5/CCR1/CXCL10/CXCL13/CXCL8/CXCL9/CXCR3/CXCR4/DUSP1/PTK2B/SH2B3/SLIT3/TREM2/ZC3H12A	19
BP	GO:0036230	granulocyte activation	11/1790	43/18723	0.00190722	0.0448781	0.0392507	CCL3/CCL5/CXCL8/F2RL1/FCER1G/IL18/PLA2G2A/PREX1/SCNN1B/STXBP2/TYROBP	11
BP	GO:0006809	nitric oxide biosynthetic process	16/1790	76/18723	0.00193875	0.0454345	0.0397373	ACP5/ASS1/CD34/CD36/CLU/GCHFR/HSP90AA1/HSP90AB1/ICAM1/KLF4/NQO1/PTK2B/RORA/SIRPA/SPR/ZC3H12A	16
BP	GO:0031334	positive regulation of protein-containing complex assembly	37/1790	237/18723	0.00197518	0.0460263	0.0402549	ACTR2/AJUBA/ARPC1B/BAIAP2/BAIAP2L2/C15orf62/CD36/CDK5R1/CDT1/CLU/CXCL13/EVL/FERMT1/FMN1/HIP1R/HSP90AA1/ICAM1/ISG15/LMOD1/MAPRE1/MET/MMP1/MPP7/MSN/NUMA1/OCLN/PFN2/PINK1/PLEK/PSRC1/PTK2B/RAP1B/SNCA/TPPP3/VEGFA/WASH3P/WASH6P	37
BP	GO:0001676	long-chain fatty acid metabolic process	21/1790	112/18723	0.00198946	0.0460263	0.0402549	ABCD1/ACOT7/ACSBG1/ACSF2/ACSL1/ADTRP/AKR1C3/ALOX12/ALOX12B/ALOX15B/ALOXE3/CYP2E1/CYP4F12/ELOVL2/FAAH2/GPX1/GSTM2/PLA2G2F/PLA2G4B/PLP1/PTGS1	21
BP	GO:0045444	fat cell differentiation	36/1790	229/18723	0.00199594	0.0460263	0.0402549	AACS/ADIRF/ADRB2/ALOXE3/ARNTL/BBS2/BMP7/CCDC3/CCDC71L/CDS1/CEBPA/E2F1/FABP4/GATA3/GPS2/GPX1/JAG1/KLF4/KLF5/MB/METRNL/NR1D1/NR4A1/PIM1/RORA/RORC/SORT1/SULT1E1/TRIB2/TRPM4/XBP1/ZBTB16/ZBTB7C/ZC3H12A/ZFP36/ZNF385A	36
BP	GO:0071356	cellular response to tumor necrosis factor	36/1790	229/18723	0.00199594	0.0460263	0.0402549	AIM2/ASS1/CARD14/CCDC3/CCL14/CCL18/CCL3/CCL4/CCL5/CEBPA/CHI3L1/CLDN1/CXCL8/F2RL1/FABP4/GAS6/GATA3/GPS2/ICAM1/ILK/KRT8/LAPTM5/NR1D1/OCLN/PID1/PTK2B/PYDC1/RORA/SMPD3/STAT1/TNFRSF21/TNFRSF25/TNFSF13B/YBX3/ZC3H12A/ZFP36	36
BP	GO:0010810	regulation of cell-substrate adhesion	35/1790	221/18723	0.0020124	0.046221	0.0404251	ACTG1/ATXN3/BCL6/CALR/CAMSAP3/CD36/CD3E/CDH13/CORO2B/EMILIN1/EMP2/EPHA1/FAM107A/FBLN1/FERMT1/FMN1/GPM6B/ILK/JAG1/JUP/LGALS1/LIMS2/MACF1/MINK1/MMP14/PHLDB2/PREX1/PTK2B/PTPRJ/RAC2/SPOCK2/SPRY4/TACSTD2/VEGFA/VIT	35
BP	GO:0051402	neuron apoptotic process	38/1790	246/18723	0.00209961	0.0480327	0.0420097	APOE/CCL3/CDK5R1/CITED1/CRLF1/CTSZ/DIABLO/EGLN3/EN2/FBXW7/FOXQ1/GATA3/GPX1/HIPK2/HSP90AB1/HSPA5/ILK/MYBL2/NAIP/NES/NFATC4/NLRP1/NQO1/NTF4/NUPR1/PARP1/PIGT/PINK1/PLA2G3/PPT1/PTK2B/SNCA/SOD2/STXBP1/TNFRSF21/TP63/TREM2/TYROBP	38
BP	GO:0006869	lipid transport	56/1790	398/18723	0.00213059	0.0485489	0.0424612	ABCA10/ABCA12/ABCA5/ABCA6/ABCC3/ABCD1/ACSL1/AGTR1/AKR1C1/ANO9/ANXA2/APOC1/APOE/APOL1/APOL6/APOO/AQP9/CD36/CEACAM1/CES1/CLU/CPT1B/CRY2/ESYT3/FABP4/FABP5/GLTP/GPS2/GRAMD1C/LCAT/MFSD2A/OSBPL2/PIP4K2A/PITPNM3/PLA2G2A/PLA2G2F/PLA2G3/PLA2G4F/PLA2G6/PLA2R1/PLSCR3/PLTP/PSAP/SCARB2/SELENOM/SLC10A6/SLC2A1/SLCO3A1/SOAT1/SPNS1/SPP1/STARD10/STARD5/TNFAIP8L3/TREM2/TTC39B	56
BP	GO:0043473	pigmentation	19/1790	98/18723	0.00214064	0.0485857	0.0424934	BBS2/CD63/CITED1/DCT/EDNRB/GPR143/HPS5/MFSD12/MITF/MYO5A/PMEL/RAB17/RAB27A/RAB29/RAB32/SLC24A5/SLC45A2/SOX10/TYR	19
BP	GO:0045619	regulation of lymphocyte differentiation	29/1790	174/18723	0.00216935	0.0490443	0.0428945	BCL6/CD2/CD27/CD83/CYP26B1/ERBB2/FOXN1/GAS6/GATA3/HLA-DOA/HLA-DRA/HLA-DRB1/HLA-G/IL18/IL4I1/IRF4/ITPKB/LEF1/LOXL3/MMP14/NFKBIZ/SASH3/SLC46A2/SOX12/SOX4/SPINK5/XBP1/ZBTB16/ZC3H12A	29
BP	GO:1901570	fatty acid derivative biosynthetic process	12/1790	50/18723	0.00218013	0.0490955	0.0429392	AACS/ACSBG1/ACSL1/ALOX12/ALOX15B/ELOVL2/ELOVL4/ELOVL7/GGT6/HMGCS2/PPT1/TECR	12
BP	GO:0072080	nephron tubule development	18/1790	91/18723	0.00219513	0.0492409	0.0430664	CD24/CITED1/CTNNBIP1/DLL1/FMN1/GATA3/HOXB7/ILK/IRX2/IRX3/JAG1/LAMA5/OSR1/PKD1/STAT1/TACSTD2/VEGFA/WNT7B	18
BP	GO:0003093	regulation of glomerular filtration	5/1790	11/18723	0.00224108	0.0493123	0.0431289	CORO2B/EMP2/F2RL1/GAS6/GJA1	5
BP	GO:0010269	response to selenium ion	5/1790	11/18723	0.00224108	0.0493123	0.0431289	ARG1/GPX1/SELENOM/SELENOW/SOD2	5
BP	GO:0071492	cellular response to UV-A	5/1790	11/18723	0.00224108	0.0493123	0.0431289	CERS1/MMP1/MMP9/OPN1SW/TIMP1	5
BP	GO:0098883	synapse pruning	5/1790	11/18723	0.00224108	0.0493123	0.0431289	C1QA/C1QB/C1QC/C3/TREM2	5
BP	GO:1904181	positive regulation of membrane depolarization	5/1790	11/18723	0.00224108	0.0493123	0.0431289	ALOX12/ANK3/DCN/PARP1/TRPM4	5
CC	GO:0019814	immunoglobulin complex	61/1878	167/19550	3.36126e-21	2.14784e-18	1.87169e-18	CD79A/IGHA1/IGHG1/IGHG2/IGHG3/IGHG4/IGHM/IGHV1-18/IGHV1-24/IGHV1-69/IGHV1-69D/IGHV2-26/IGHV2-70/IGHV3-11/IGHV3-15/IGHV3-21/IGHV3-23/IGHV3-30/IGHV3-33/IGHV3-48/IGHV3-49/IGHV3-53/IGHV3-73/IGHV3-74/IGHV4-31/IGHV4-34/IGHV4-39/IGHV4-59/IGHV5-51/IGKC/IGKV1-16/IGKV1-17/IGKV1-27/IGKV1-5/IGKV1-6/IGKV1-9/IGKV2-24/IGKV3-15/IGKV3-20/IGKV4-1/IGLC2/IGLC3/IGLL5/IGLV1-40/IGLV1-44/IGLV1-47/IGLV1-51/IGLV2-11/IGLV2…	61
CC	GO:0001533	cornified envelope	28/1878	45/19550	5.84141e-18	1.86633e-15	1.62637e-15	CDSN/CNFN/CST6/CSTA/DSC1/DSC3/DSG1/DSG3/DSP/EVPL/FLG/FLG2/IVL/JUP/KRT1/KRT10/KRT2/LCE1D/PKP1/PKP3/PPL/SCEL/SPRR1A/SPRR1B/SPRR2D/SPRR2E/SPRR2G/TGM1	28
CC	GO:0042571	immunoglobulin complex, circulating	34/1878	77/19550	2.52852e-15	5.38576e-13	4.6933e-13	IGHA1/IGHG1/IGHG2/IGHG3/IGHG4/IGHM/IGHV1-18/IGHV1-24/IGHV1-69/IGHV1-69D/IGHV2-26/IGHV2-70/IGHV3-11/IGHV3-15/IGHV3-21/IGHV3-23/IGHV3-30/IGHV3-33/IGHV3-48/IGHV3-49/IGHV3-53/IGHV3-73/IGHV3-74/IGHV4-31/IGHV4-34/IGHV4-39/IGHV4-59/IGHV5-51/IGKC/IGKV3-20/IGLC2/IGLC3/IGLL5/JCHAIN	34
CC	GO:0072562	blood microparticle	46/1878	146/19550	1.41579e-13	2.26173e-11	1.97093e-11	A1BG/A2M/ACTA1/ACTB/ACTG1/ACTG2/APOE/APOL1/BCHE/C1QB/C1QC/C3/CFB/CFH/CLU/CP/HBA1/HBA2/HSPA8/IGHA1/IGHG1/IGHG2/IGHG3/IGHG4/IGHM/IGHV3-23/IGKC/IGKV1-17/IGKV1-5/IGKV3-15/IGKV3-20/IGKV4-1/IGLC2/IGLC3/IGLV1-47/IGLV3-21/IGLV3-25/ITIH4/JCHAIN/KRT1/LGALS3BP/MSN/SDCBP/SERPINA3/SLC2A1/TMPRSS13	46
CC	GO:0005911	cell-cell junction	98/1878	494/19550	2.23024e-12	2.85024e-10	2.48378e-10	ACTB/ACTG1/AFDN/AHNAK/AJUBA/ALOX15B/ANK3/ANXA2/AQP3/AQP7/BAIAP2/BAIAP2L2/CAMSAP3/CD2/CD3E/CD53/CDH19/CDH2/CDSN/CEACAM1/CGN/CLDN1/CLDN10/CLDN4/CLDN5/CLIC4/CNKSR1/COL17A1/CRB3/CXADR/DES/DLG5/DLL1/DSC1/DSC3/DSG1/DSG3/DSP/EPB41L4B/EPCAM/EPPK1/EVPL/FAT2/FLOT1/FLRT2/FMN1/FXYD1/GJA1/GJB1/GJB3/GJB4/GJB5/GJB6/GRHL2/HMCN1/IGSF11/ILK/IQGAP3/JAG1/JUP/KIRREL1/KRT8/LAT/LIMS2/MAGI1/MAPK15/MPP7/MXRA8/NDRG1/NECTI…	98
CC	GO:0062023	collagen-containing extracellular matrix	88/1878	425/19550	2.69602e-12	2.87126e-10	2.50209e-10	A1BG/A2M/ABI3BP/ADAMTS10/ADAMTSL4/AEBP1/ANXA2/ANXA5/ANXA8/APOE/AZGP1/BMP7/C1QA/C1QB/C1QC/CALR/CDH13/CDH2/CLEC3B/CLU/COL11A2/COL17A1/COL4A5/COL7A1/COMP/CPA3/CSPG4/CTHRC1/CTSB/CTSG/CTSL/CTSS/CTSZ/DCN/DST/EFEMP1/ELN/EMILIN1/ENTPD2/F3/FBLN1/FBLN5/FGFR2/FLG/GDF15/GPC1/HMCN1/ICAM1/ITGB4/ITIH4/KRT1/L1CAM/LAD1/LAMA3/LAMA5/LAMB4/LAMC2/LGALS1/LGALS3BP/LTBP4/MFAP4/MFAP5/MMP28/MMP9/MST1/PLOD3/PODN/PSAP/S100A…	88
CC	GO:0009897	external side of plasma membrane	81/1878	421/19550	8.54938e-10	7.80436e-08	6.80094e-08	AZGP1/BTNL9/CALR/CCR1/CD14/CD2/CD24/CD27/CD34/CD36/CD3D/CD3E/CD4/CD79A/CD83/CD8A/CDH13/CLEC2A/CRLF1/CTSB/CTSV/CXCL10/CXCL9/CXCR3/CXCR4/F10/F3/FCER1G/FCGR3A/FLOT1/HLA-DRB1/HLA-G/HLA-H/ICAM1/IGHA1/IGHG1/IGHG2/IGHG3/IGHG4/IGHM/IGHV1-18/IGHV1-24/IGHV1-69/IGHV1-69D/IGHV2-26/IGHV2-70/IGHV3-11/IGHV3-15/IGHV3-21/IGHV3-23/IGHV3-30/IGHV3-33/IGHV3-48/IGHV3-49/IGHV3-53/IGHV3-73/IGHV3-74/IGHV4-31/IGHV4-34/IGH…	81
CC	GO:0042470	melanosome	33/1878	109/19550	1.22598e-09	8.70446e-08	7.5853e-08	ANXA2/CALU/CD63/CTSB/DCT/FLOT1/GCHFR/GPR143/HSP90AA1/HSP90AB1/HSPA5/HSPA8/MFSD12/MLANA/MMP14/MYH11/MYO5A/PDIA4/PMEL/RAB17/RAB27A/RAB29/RAB32/RAB7A/SDCBP/SLC1A4/SLC24A5/SLC2A1/SLC45A2/SYTL1/TPP1/TRPV2/TYR	33
CC	GO:0048770	pigment granule	33/1878	109/19550	1.22598e-09	8.70446e-08	7.5853e-08	ANXA2/CALU/CD63/CTSB/DCT/FLOT1/GCHFR/GPR143/HSP90AA1/HSP90AB1/HSPA5/HSPA8/MFSD12/MLANA/MMP14/MYH11/MYO5A/PDIA4/PMEL/RAB17/RAB27A/RAB29/RAB32/RAB7A/SDCBP/SLC1A4/SLC24A5/SLC2A1/SLC45A2/SYTL1/TPP1/TRPV2/TYR	33
CC	GO:0022626	cytosolic ribosome	31/1878	102/19550	3.48242e-09	2.22527e-07	1.93916e-07	HBA1/HBA2/ISG15/RPL10/RPL13/RPL14/RPL17/RPL18/RPL18A/RPL21/RPL23/RPL26/RPL27A/RPL28/RPL30/RPL31/RPL34/RPL36A/RPL37/RPL37A/RPL38/RPL39/RPL41/RPL9/RPS10/RPS15A/RPS23/RPS24/RPS29/RPS3A/RPS7	31
CC	GO:0005775	vacuolar lumen	42/1878	174/19550	1.50086e-08	8.71861e-07	7.59763e-07	ACLY/ACTR2/ADA2/ANXA2/ARG1/ARSB/BCAN/C3/CSPG4/CTSB/CTSG/CTSL/CTSS/CTSV/DAPK2/DCN/EPDR1/FABP5/FTL/FUCA1/FUCA2/GNS/GPC1/HEBP2/HSP90AA1/HSPA8/IFI30/LYZ/PLBD2/PPT1/PSAP/S100A7/SCARB2/SDC1/SDC3/SDCBP/SERPINA3/SERPINB13/TCN2/TPP1/TUBB/VAT1	42
CC	GO:0022625	cytosolic large ribosomal subunit	21/1878	58/19550	3.88782e-08	2.07026e-06	1.80409e-06	RPL10/RPL13/RPL14/RPL17/RPL18/RPL18A/RPL21/RPL23/RPL26/RPL27A/RPL28/RPL30/RPL31/RPL34/RPL36A/RPL37/RPL37A/RPL38/RPL39/RPL41/RPL9	21
CC	GO:0030057	desmosome	13/1878	25/19550	9.78144e-08	4.80796e-06	4.18978e-06	CDSN/DSC1/DSC3/DSG1/DSG3/DSP/EVPL/JUP/PERP/PKP1/PKP3/POF1B/PPL	13
CC	GO:0030055	cell-substrate junction	74/1878	425/19550	3.22054e-07	1.46995e-05	1.28095e-05	ACTB/ACTG1/ACTR2/AHNAK/AJUBA/ALKBH6/ALOX15B/ANXA5/ARPC1B/ASAP3/CALR/CAPN5/CDH13/CDH2/CNN1/COL17A1/CORO2B/CSPG4/DST/EFS/EGFR/EPPK1/EVL/FAM107A/FERMT1/FERMT3/FGFR3/FHL1/FLOT1/FLRT2/GJA1/GRB7/HSPA5/HSPA8/ICAM1/ILK/ITGB4/JUP/L1CAM/LIMS2/LMO7/LPXN/MAPRE1/MARCKS/MMP14/MSN/PCBP2/PHLDB2/PTK2B/RAC2/RPL18/RPL23/RPL30/RPL31/RPL37A/RPL38/RPL9/RPS10/RPS29/RPS3A/RPS7/S100A7/SCARB2/SDCBP/SPRY4/SYNE2/TGM2/TNC/TN…	74
CC	GO:0016327	apicolateral plasma membrane	11/1878	21/19550	8.85233e-07	3.77109e-05	3.28624e-05	CDH2/CLDN4/CLDN5/CXADR/EPPK1/JUP/KRT19/KRT8/OCLN/PALM/THBD	11
CC	GO:0005925	focal adhesion	71/1878	418/19550	1.42482e-06	5.69037e-05	4.95874e-05	ACTB/ACTG1/ACTR2/AHNAK/AJUBA/ALKBH6/ALOX15B/ANXA5/ARPC1B/ASAP3/CALR/CAPN5/CDH13/CDH2/CNN1/CORO2B/CSPG4/DST/EFS/EGFR/EVL/FAM107A/FERMT1/FGFR3/FHL1/FLOT1/FLRT2/GJA1/GRB7/HSPA5/HSPA8/ICAM1/ILK/ITGB4/JUP/L1CAM/LIMS2/LMO7/LPXN/MAPRE1/MARCKS/MMP14/MSN/PCBP2/PHLDB2/PTK2B/RAC2/RPL18/RPL23/RPL30/RPL31/RPL37A/RPL38/RPL9/RPS10/RPS29/RPS3A/RPS7/S100A7/SCARB2/SDCBP/SPRY4/SYNE2/TGM2/TNC/TNFSF13B/TNS3/TNS4/YWHA…	71
CC	GO:0005912	adherens junction	36/1878	170/19550	4.38297e-06	0.000164748	0.000143566	ACTB/AFDN/AJUBA/ALOX15B/ANXA2/BAIAP2/CAMSAP3/CDH19/CDH2/CEACAM1/CXADR/DLG5/DLL1/FAT2/FLOT1/FMN1/HMCN1/JAG1/JUP/MAGI1/MPP7/NDRG1/NECTIN1/NECTIN4/PDLIM2/PDLIM4/PKP1/PKP3/PLEKHA7/PLPP3/POF1B/SDCBP/TJP2/TNK2/TRIM29/VEGFA	36
CC	GO:0043202	lysosomal lumen	24/1878	97/19550	1.12157e-05	0.000398158	0.000346966	ARSB/BCAN/CSPG4/CTSB/CTSL/CTSS/CTSV/DCN/EPDR1/FUCA1/GNS/GPC1/HSP90AA1/HSPA8/IFI30/PLBD2/PPT1/PSAP/SCARB2/SDC1/SDC3/SERPINB13/TCN2/TPP1	24
CC	GO:0044391	ribosomal subunit	36/1878	180/19550	1.67736e-05	0.000564124	0.000491593	HBA1/HBA2/ISG15/MRPL23/MRPL38/MRPL44/MRPL53/MRPS24/RPL10/RPL13/RPL14/RPL17/RPL18/RPL18A/RPL21/RPL23/RPL26/RPL27A/RPL28/RPL30/RPL31/RPL34/RPL36A/RPL37/RPL37A/RPL38/RPL39/RPL41/RPL9/RPS10/RPS15A/RPS23/RPS24/RPS29/RPS3A/RPS7	36
CC	GO:0045178	basal part of cell	48/1878	276/19550	3.73728e-05	0.00119406	0.00104054	ABCC3/ANK3/ANXA2/AQP3/AQP5/AQP7/AQP9/ATP2C2/ATP6V1B1/CD34/CDH2/CEACAM1/CLCA2/CLDN1/CLDN4/CXADR/DLG2/DSP/DST/EGFR/EPCAM/EPPK1/ERBB2/FLOT1/HSP90AB1/ITGB4/KRT14/MET/MPZ/MSN/MST1R/NAIP/NDRG4/PALM/PHLDB1/PHLDB2/PKD1/PLPP3/PROM2/RAB17/RHBG/SLC16A1/SLC23A2/SLC2A1/SLC6A9/SLC7A5/ST14/TACSTD2	48
CC	GO:0016328	lateral plasma membrane	17/1878	61/19550	4.12305e-05	0.00125459	0.00109328	ANK3/ATP6V1B1/CEACAM1/CLDN1/CLDN4/CLDN5/EPCAM/GJB1/IQGAP3/JUP/MPP7/NUMA1/OCLN/PKD1/SLC16A1/SLC6A9/TACSTD2	17
CC	GO:0009925	basal plasma membrane	45/1878	257/19550	5.44622e-05	0.00158188	0.00137849	ABCC3/ANK3/ANXA2/AQP3/AQP5/AQP7/AQP9/ATP2C2/ATP6V1B1/CD34/CDH2/CEACAM1/CLCA2/CLDN1/CLDN4/CXADR/DLG2/DSP/DST/EGFR/EPCAM/EPPK1/ERBB2/FLOT1/HSP90AB1/ITGB4/MET/MPZ/MSN/MST1R/NAIP/NDRG4/PALM/PKD1/PLPP3/PROM2/RAB17/RHBG/SLC16A1/SLC23A2/SLC2A1/SLC6A9/SLC7A5/ST14/TACSTD2	45
CC	GO:0015934	large ribosomal subunit	25/1878	113/19550	5.70466e-05	0.0015849	0.00138113	MRPL23/MRPL38/MRPL44/MRPL53/RPL10/RPL13/RPL14/RPL17/RPL18/RPL18A/RPL21/RPL23/RPL26/RPL27A/RPL28/RPL30/RPL31/RPL34/RPL36A/RPL37/RPL37A/RPL38/RPL39/RPL41/RPL9	25
CC	GO:0045111	intermediate filament cytoskeleton	45/1878	258/19550	5.99488e-05	0.00159614	0.00139092	CASP14/CLK3/DES/DSP/DST/EPPK1/EVPL/FLG/HLA-DRB1/IFFO2/JUP/KRT1/KRT10/KRT14/KRT15/KRT16/KRT17/KRT19/KRT2/KRT23/KRT31/KRT5/KRT6A/KRT6B/KRT7/KRT72/KRT73/KRT77/KRT78/KRT79/KRT8/KRT80/LMNB1/LMNB2/MACF1/MMP14/NDEL1/NES/NME2/PHLDB2/PKP1/PPL/SLC1A4/SLC1A6/SYNE2	45
CC	GO:0005882	intermediate filament	39/1878	217/19550	9.36589e-05	0.00239392	0.00208613	CASP14/DES/DSP/DST/EPPK1/EVPL/FLG/HLA-DRB1/IFFO2/JUP/KRT1/KRT10/KRT14/KRT15/KRT16/KRT17/KRT19/KRT2/KRT23/KRT31/KRT5/KRT6A/KRT6B/KRT7/KRT72/KRT73/KRT77/KRT78/KRT79/KRT8/KRT80/LMNB1/LMNB2/MACF1/NES/NME2/PKP1/PPL/SLC1A4	39
CC	GO:0043296	apical junction complex	29/1878	145/19550	0.000106681	0.00262189	0.00228479	ACTB/ACTG1/ANK3/CAMSAP3/CGN/CLDN1/CLDN10/CLDN4/CLDN5/CRB3/CXADR/EPB41L4B/EPCAM/EPPK1/JUP/MAGI1/MAPK15/MPP7/MXRA8/NECTIN1/OCLN/PATJ/PLEKHA7/POF1B/RAP2B/TGFBR1/TJP2/TJP3/YBX3	29
CC	GO:0033162	melanosome membrane	8/1878	18/19550	0.00012931	0.00284927	0.00248294	DCT/GPR143/MFSD12/RAB27A/RAB32/RAB7A/SLC45A2/TYR	8
CC	GO:0045009	chitosome	8/1878	18/19550	0.00012931	0.00284927	0.00248294	DCT/GPR143/MFSD12/RAB27A/RAB32/RAB7A/SLC45A2/TYR	8
CC	GO:0090741	pigment granule membrane	8/1878	18/19550	0.00012931	0.00284927	0.00248294	DCT/GPR143/MFSD12/RAB27A/RAB32/RAB7A/SLC45A2/TYR	8
CC	GO:0045121	membrane raft	53/1878	335/19550	0.000198085	0.0040831	0.00355812	ADCY1/ADTRP/AHNAK/ANO1/ANXA2/BST2/CBLC/CD14/CD2/CD24/CD36/CD4/CD79A/CD8A/CDH13/CDH2/CFLAR/CXADR/DLL1/EDNRB/EGFR/EMP2/FLOT1/FXYD1/GJA1/GPC1/GPM6B/ICAM1/KIRREL1/LAT/LDHB/LRP4/LTB4R/MAL2/MALL/PLLP/PLPP2/PLPP3/PPT1/PROM2/PSEN2/PTK2B/RAP2B/SDCBP/SELPLG/SERPINH1/SLC2A1/SPRED1/TFPI/TGFBR1/TPP1/TREM2/TUBB	53
CC	GO:0098857	membrane microdomain	53/1878	335/19550	0.000198085	0.0040831	0.00355812	ADCY1/ADTRP/AHNAK/ANO1/ANXA2/BST2/CBLC/CD14/CD2/CD24/CD36/CD4/CD79A/CD8A/CDH13/CDH2/CFLAR/CXADR/DLL1/EDNRB/EGFR/EMP2/FLOT1/FXYD1/GJA1/GPC1/GPM6B/ICAM1/KIRREL1/LAT/LDHB/LRP4/LTB4R/MAL2/MALL/PLLP/PLPP2/PLPP3/PPT1/PROM2/PSEN2/PTK2B/RAP2B/SDCBP/SELPLG/SERPINH1/SLC2A1/SPRED1/TFPI/TGFBR1/TPP1/TREM2/TUBB	53
CC	GO:0070160	tight junction	26/1878	129/19550	0.00020818	0.0041571	0.00362261	ACTB/AFDN/ANK3/CGN/CLDN1/CLDN10/CLDN4/CLDN5/CRB3/CXADR/EPB41L4B/EPCAM/EPPK1/GJA1/MAGI1/MAPK15/MPP7/MXRA8/OCLN/PATJ/POF1B/RAP2B/TGFBR1/TJP2/TJP3/YBX3	26
CC	GO:0035578	azurophil granule lumen	20/1878	91/19550	0.000333155	0.00645108	0.00562165	ACLY/ACTR2/ADA2/ANXA2/ARG1/ARSB/C3/CTSG/FABP5/FTL/FUCA1/FUCA2/GNS/HEBP2/LYZ/S100A7/SDCBP/SERPINA3/TUBB/VAT1	20
CC	GO:0031983	vesicle lumen	51/1878	327/19550	0.000366283	0.00687224	0.00598866	A1BG/A2M/ACLY/ACTR2/ADA2/ANXA2/ARG1/ARSB/C3/CFD/CHI3L1/CLEC3B/CLU/COTL1/CSNK2B/CTSG/CTSZ/EGFR/FABP5/FERMT3/FTL/FUCA1/FUCA2/GAS6/GNS/HEBP2/HSP90AA1/HSP90AB1/HSPA8/ITIH4/JUP/LGALS3BP/LYZ/MAGED2/NME2/PSMA2/QPCT/RAB27A/S100A7/S100P/SCCPDH/SDCBP/SELENOP/SERPINA3/SLPI/SRGN/TIMP1/TIMP3/TUBB/VAT1/VEGFA	51
CC	GO:0045177	apical part of cell	64/1878	435/19550	0.000376414	0.00687224	0.00598866	ACTG1/ADRB2/AMN/ANO1/AQP5/ATP6V1B1/ATP6V1C1/BST2/BYSL/CD34/CD36/CDH2/CEACAM1/CLDN1/CLDN4/CLIC4/CRB3/CSPG4/CTSB/CTSL/CTSV/CYP4F12/DLL1/DUOX1/EGFR/EMP2/EPB41L4B/EPCAM/ERBB2/FXYD1/GJA1/GJB6/GPR143/HIP1R/HOMER2/HSP90AB1/JAG1/KCNK1/LMO7/LZTS1/MAL2/MGST1/MSN/MYO5B/OCLN/PATJ/PLAT/PROM2/PSEN2/RAB17/RAB27A/SCNN1A/SCNN1B/SCNN1G/SLC15A1/SLC16A1/SLC23A2/SLC25A27/SLC2A1/SLC5A1/SLC6A9/SLC7A5/SNX10/SPTBN2	64
CC	GO:0005840	ribosome	40/1878	240/19550	0.000396516	0.00703815	0.00613324	EIF2AK2/HBA1/HBA2/ISG15/MRPL23/MRPL38/MRPL44/MRPL53/MRPS24/MTG1/NDUFA7/RPL10/RPL13/RPL14/RPL17/RPL18/RPL18A/RPL21/RPL23/RPL26/RPL27A/RPL28/RPL30/RPL31/RPL34/RPL36A/RPL37/RPL37A/RPL38/RPL39/RPL41/RPL9/RPS10/RPS15A/RPS23/RPS24/RPS29/RPS3A/RPS7/SNCA	40
CC	GO:0031261	DNA replication preinitiation complex	6/1878	12/19550	0.000432196	0.00746414	0.00650446	CDC45/GINS1/GINS2/MCM2/MCM3/MCM6	6
CC	GO:0034774	secretory granule lumen	50/1878	322/19550	0.000461203	0.00775549	0.00675835	A1BG/A2M/ACLY/ACTR2/ADA2/ANXA2/ARG1/ARSB/C3/CFD/CHI3L1/CLEC3B/CLU/COTL1/CSNK2B/CTSG/CTSZ/FABP5/FERMT3/FTL/FUCA1/FUCA2/GAS6/GNS/HEBP2/HSP90AA1/HSP90AB1/HSPA8/ITIH4/JUP/LGALS3BP/LYZ/MAGED2/NME2/PSMA2/QPCT/RAB27A/S100A7/S100P/SCCPDH/SDCBP/SELENOP/SERPINA3/SLPI/SRGN/TIMP1/TIMP3/TUBB/VAT1/VEGFA	50
CC	GO:0031252	cell leading edge	62/1878	422/19550	0.000478212	0.00783532	0.00682791	ABLIM1/ACTA1/ACTB/ACTG2/ACTR2/AJUBA/ANXA2/ARHGEF4/ASAP3/BAIAP2/BSPRY/CDC42BPG/CDH2/COBL/CSPG4/CXCR4/DST/DUOX1/EGFR/EPS8L1/EPS8L2/EVL/FAM107A/FERMT1/FGD1/FLOT1/GABRE/GDPD2/HIP1R/ILK/ITGB4/KDF1/KSR1/MACF1/MYH10/MYO10/MYO5A/NDEL1/NME2/OCLN/PALM/PDLIM4/PHLDB2/PLA2G4F/PLEK/PLEKHA1/PLEKHG5/PTK2B/PTK6/PTPRJ/RAB3IP/RAC2/RAPGEF3/RUFY3/S100B/SGCE/SH3YL1/SPRY4/SYNE2/TPM1/WASH3P/WWC1	62
CC	GO:0060205	cytoplasmic vesicle lumen	50/1878	325/19550	0.000572432	0.00906969	0.00790357	A1BG/A2M/ACLY/ACTR2/ADA2/ANXA2/ARG1/ARSB/C3/CFD/CHI3L1/CLEC3B/CLU/COTL1/CSNK2B/CTSG/CTSZ/FABP5/FERMT3/FTL/FUCA1/FUCA2/GAS6/GNS/HEBP2/HSP90AA1/HSP90AB1/HSPA8/ITIH4/JUP/LGALS3BP/LYZ/MAGED2/NME2/PSMA2/QPCT/RAB27A/S100A7/S100P/SCCPDH/SDCBP/SELENOP/SERPINA3/SLPI/SRGN/TIMP1/TIMP3/TUBB/VAT1/VEGFA	50
CC	GO:0042788	polysomal ribosome	10/1878	32/19550	0.000581936	0.00906969	0.00790357	RPL18/RPL18A/RPL30/RPL31/RPL36A/RPL38/RPL39/RPL41/RPS23/RPS29	10
CC	GO:0005865	striated muscle thin filament	8/1878	22/19550	0.000665634	0.0101271	0.00882507	ACTA1/LMOD1/TNNC1/TNNI2/TNNT1/TNNT2/TNNT3/TPM1	8
CC	GO:0005788	endoplasmic reticulum lumen	48/1878	313/19550	0.000782766	0.011197	0.00975737	ADAMTSL4/APOE/APOL1/ARSB/BCHE/C3/CALR/CALU/CD4/CDH2/CES1/CLU/CNPY3/COL11A2/COL17A1/COL22A1/COL4A5/COL7A1/COLGALT2/CP/CTSZ/CYP2W1/EDEM2/EVA1A/F10/FKBP10/FKBP14/FOXRED2/FUCA2/GAS6/GOLM1/GPX8/HSPA5/LGALS1/MXRA8/MZB1/P4HA1/PDIA4/PLOD3/SCG2/SELENOM/SERPINH1/SPP1/TIMP1/TNC/VGF/WNT3/WNT7B	48
CC	GO:0005766	primary lysosome	28/1878	155/19550	0.000788521	0.011197	0.00975737	ACLY/ACTR2/ADA2/ANXA2/ARG1/ARSB/BST2/C3/C3AR1/CD63/CTSG/FABP5/FTL/FUCA1/FUCA2/GNS/HEBP2/HLA-H/LYZ/MGST1/PSAP/RAP1B/S100A7/SDCBP/SERPINA3/STXBP2/TUBB/VAT1	28
CC	GO:0042582	azurophil granule	28/1878	155/19550	0.000788521	0.011197	0.00975737	ACLY/ACTR2/ADA2/ANXA2/ARG1/ARSB/BST2/C3/C3AR1/CD63/CTSG/FABP5/FTL/FUCA1/FUCA2/GNS/HEBP2/HLA-H/LYZ/MGST1/PSAP/RAP1B/S100A7/SDCBP/SERPINA3/STXBP2/TUBB/VAT1	28
CC	GO:0005923	bicellular tight junction	23/1878	122/19550	0.00123552	0.017163	0.0149563	ANK3/CGN/CLDN1/CLDN10/CLDN4/CLDN5/CRB3/CXADR/EPB41L4B/EPCAM/EPPK1/MAGI1/MAPK15/MPP7/MXRA8/OCLN/PATJ/POF1B/RAP2B/TGFBR1/TJP2/TJP3/YBX3	23
CC	GO:0005916	fascia adherens	5/1878	10/19550	0.001356	0.0180518	0.0157308	CDH2/DES/DSP/GJA1/JUP	5
CC	GO:0071162	CMG complex	5/1878	10/19550	0.001356	0.0180518	0.0157308	GINS1/GINS2/MCM2/MCM3/MCM6	5
CC	GO:0101002	ficolin-1-rich granule	31/1878	185/19550	0.00154412	0.0201366	0.0175476	A1BG/ACLY/ACTR2/ARSB/CALML5/CFD/COTL1/CSNK2B/CTSB/CTSS/CTSZ/DSC1/DSG1/DSP/FCER1G/GNS/HSP90AA1/HSP90AB1/HSPA8/JUP/KRT1/MMP9/NBEAL2/NME2/PKP1/PLEKHO2/PSMA2/QPCT/SERPINB12/SIRPA/UBR4	31
CC	GO:0036379	myofilament	8/1878	26/19550	0.0022954	0.0293352	0.0255635	ACTA1/LMOD1/TNNC1/TNNI2/TNNT1/TNNT2/TNNT3/TPM1	8
CC	GO:0001772	immunological synapse	11/1878	44/19550	0.00241795	0.0302955	0.0264003	CD3E/CD53/GZMA/GZMB/HLA-DRA/HLA-DRB1/ICAM1/IL4I1/LAT/PTPRJ/VAV3	11
CC	GO:0016324	apical plasma membrane	52/1878	367/19550	0.00287082	0.035278	0.0307422	ADRB2/AMN/ANO1/AQP5/ATP6V1B1/BST2/CD34/CD36/CDH2/CEACAM1/CLDN1/CLDN4/CRB3/CSPG4/CTSB/CTSL/CYP4F12/DLL1/DUOX1/EGFR/EMP2/EPCAM/ERBB2/FXYD1/GJA1/GJB6/GPR143/HIP1R/HSP90AB1/JAG1/KCNK1/LMO7/LZTS1/MAL2/MSN/OCLN/PATJ/PROM2/PSEN2/RAB17/RAB27A/SCNN1A/SCNN1B/SCNN1G/SLC15A1/SLC16A1/SLC23A2/SLC2A1/SLC5A1/SLC6A9/SLC7A5/SPTBN2	52
CC	GO:0034364	high-density lipoprotein particle	8/1878	27/19550	0.0029908	0.0360589	0.0314227	APOC1/APOE/APOL1/APOO/CLU/LCAT/PLTP/SAA1	8
CC	GO:0044291	cell-cell contact zone	15/1878	72/19550	0.00308618	0.0365197	0.0318243	AFDN/AHNAK/ANK3/BAIAP2L2/CDH2/DES/DSP/FLOT1/FXYD1/GJA1/JUP/NECTIN1/RAP2B/SLC2A1/TJP2	15
CC	GO:1904813	ficolin-1-rich granule lumen	22/1878	124/19550	0.00343512	0.0399098	0.0347785	A1BG/ACLY/ACTR2/ARSB/CALML5/CFD/COTL1/CSNK2B/CTSB/CTSS/CTSZ/GNS/HSP90AA1/HSP90AB1/HSPA8/JUP/KRT1/MMP9/NME2/PLEKHO2/PSMA2/QPCT	22
MF	GO:0003823	antigen binding	61/1826	171/18368	7.36343e-20	7.75369e-17	7.14641e-17	HLA-A/HLA-DRA/HLA-DRB1/HLA-DRB5/HLA-G/HLA-H/IGHA1/IGHG1/IGHG2/IGHG3/IGHG4/IGHM/IGHV1-18/IGHV1-24/IGHV1-69/IGHV1-69D/IGHV2-26/IGHV2-70/IGHV3-11/IGHV3-15/IGHV3-21/IGHV3-23/IGHV3-30/IGHV3-33/IGHV3-48/IGHV3-49/IGHV3-53/IGHV3-73/IGHV3-74/IGHV4-31/IGHV4-34/IGHV4-39/IGHV4-59/IGHV5-51/IGKC/IGKV1-16/IGKV1-17/IGKV1-5/IGKV3-15/IGKV3-20/IGKV4-1/IGLC2/IGLC3/IGLL5/IGLV1-40/IGLV1-44/IGLV1-47/IGLV1-51/IGLV2-11/I…	61
MF	GO:0034987	immunoglobulin receptor binding	33/1826	79/18368	1.21321e-13	6.38755e-11	5.88726e-11	IGHA1/IGHG1/IGHG2/IGHG3/IGHG4/IGHM/IGHV1-18/IGHV1-24/IGHV1-69/IGHV1-69D/IGHV2-26/IGHV2-70/IGHV3-11/IGHV3-15/IGHV3-21/IGHV3-23/IGHV3-30/IGHV3-33/IGHV3-48/IGHV3-49/IGHV3-53/IGHV3-73/IGHV3-74/IGHV4-31/IGHV4-34/IGHV4-39/IGHV4-59/IGHV5-51/IGKC/IGLC2/IGLC3/IGLL5/JCHAIN	33
MF	GO:0004866	endopeptidase inhibitor activity	41/1826	180/18368	3.11041e-07	8.8724e-05	8.17749e-05	A2M/A2ML1/ANXA2/BIRC5/BIRC7/BST2/C3/CARD18/CD27/COL7A1/CST6/CST7/CSTA/GAS6/ITIH4/ITIH6/NAIP/RENBP/SERPINA12/SERPINA3/SERPINB12/SERPINB13/SERPINB2/SERPINB5/SERPINB7/SERPINB9/SERPINE2/SERPINH1/SLPI/SNCA/SPINK5/SPINT1/SPINT2/SPOCK2/TFPI/TIMP1/TIMP3/WFDC12/WFDC2/WFDC3/WFDC5	41
MF	GO:0030414	peptidase inhibitor activity	42/1826	187/18368	3.37033e-07	8.8724e-05	8.17749e-05	A2M/A2ML1/ANXA2/BIRC5/BIRC7/BST2/C3/CARD18/CD27/COL7A1/CST6/CST7/CSTA/GAS6/ITIH4/ITIH6/NAIP/PI16/RENBP/SERPINA12/SERPINA3/SERPINB12/SERPINB13/SERPINB2/SERPINB5/SERPINB7/SERPINB9/SERPINE2/SERPINH1/SLPI/SNCA/SPINK5/SPINT1/SPINT2/SPOCK2/TFPI/TIMP1/TIMP3/WFDC12/WFDC2/WFDC3/WFDC5	42
MF	GO:0061135	endopeptidase regulator activity	42/1826	194/18368	9.56161e-07	0.000201367	0.000185596	A2M/A2ML1/ANXA2/BIRC5/BIRC7/BST2/C3/CARD18/CD27/COL7A1/CST6/CST7/CSTA/GAS6/ITIH4/ITIH6/NAIP/NLRP1/RENBP/SERPINA12/SERPINA3/SERPINB12/SERPINB13/SERPINB2/SERPINB5/SERPINB7/SERPINB9/SERPINE2/SERPINH1/SLPI/SNCA/SPINK5/SPINT1/SPINT2/SPOCK2/TFPI/TIMP1/TIMP3/WFDC12/WFDC2/WFDC3/WFDC5	42
MF	GO:0005200	structural constituent of cytoskeleton	27/1826	103/18368	1.87565e-06	0.000329176	0.000303394	ACTA1/ACTB/ACTG1/ACTR2/ANK3/ARPC1B/DES/DSP/EPB41L4B/HLA-DRB1/KRT14/KRT15/KRT16/KRT19/KRT2/KRT31/KRT5/KRT6A/KRT6B/MSN/PPL/SPTBN2/TPM1/TUBA4A/TUBB/TUBB2B/TUBB4A	27
MF	GO:0003779	actin binding	75/1826	441/18368	2.45768e-06	0.000369705	0.000340749	ABL2/ABLIM1/ABLIM2/ACTR2/AFDN/AJUBA/ANXA8/ARPC1B/CAMSAP3/CDK5R1/CEACAM1/CGN/CNN1/COBL/CORO2B/CORO6/COTL1/CXCR4/DAAM1/DAAM2/DST/EGFR/ENC1/EPS8L1/EPS8L2/ESPN/EVL/FAM107A/FERMT1/FMN1/GAS2L3/GCSAM/GJB6/HIP1R/HOMER2/IQGAP3/LMOD1/MACF1/MARCKS/MARCKSL1/MIB2/MSN/MYH10/MYH11/MYH14/MYO10/MYO19/MYO5A/MYO5B/NEBL/PAWR/PDLIM2/PDLIM4/PFN2/PHACTR1/PIP/PKNOX2/POF1B/SNCA/SPTBN2/SYNE1/SYNE2/TAGLN/TLNRD1/TMSB10/TNNC…	75
MF	GO:0061134	peptidase regulator activity	46/1826	230/18368	3.05388e-06	0.000401967	0.000370484	A2M/A2ML1/ANXA2/BEX3/BIRC5/BIRC7/BST2/C3/CARD18/CD27/COL7A1/CST6/CST7/CSTA/FBLN1/GAS6/ITIH4/ITIH6/NAIP/NLRP1/PI16/PINK1/RENBP/SERPINA12/SERPINA3/SERPINB12/SERPINB13/SERPINB2/SERPINB5/SERPINB7/SERPINB9/SERPINE2/SERPINH1/SLPI/SNCA/SPINK5/SPINT1/SPINT2/SPOCK2/TFPI/TIMP1/TIMP3/WFDC12/WFDC2/WFDC3/WFDC5	46
MF	GO:0004867	serine-type endopeptidase inhibitor activity	25/1826	98/18368	7.53207e-06	0.000881253	0.000812231	A2M/A2ML1/ANXA2/COL7A1/ITIH4/ITIH6/SERPINA12/SERPINA3/SERPINB12/SERPINB13/SERPINB2/SERPINB5/SERPINB7/SERPINB9/SERPINE2/SERPINH1/SLPI/SPINK5/SPINT1/SPINT2/TFPI/WFDC12/WFDC2/WFDC3/WFDC5	25
MF	GO:0030280	structural constituent of skin epidermis	8/1826	15/18368	3.18424e-05	0.003353	0.00309039	FLG/KRT1/KRT10/KRT2/PKP1/PNPLA1/SPRR1A/SPRR2E	8
MF	GO:0051015	actin filament binding	40/1826	217/18368	9.04882e-05	0.00866219	0.00798374	ABL2/ABLIM1/ABLIM2/ACTR2/AFDN/AJUBA/ANXA8/ARPC1B/CAMSAP3/CDK5R1/CORO2B/CORO6/COTL1/EGFR/ESPN/FERMT1/GAS2L3/GJB6/HIP1R/IQGAP3/MACF1/MARCKS/MARCKSL1/MYH10/MYH11/MYH14/MYO10/MYO19/MYO5A/MYO5B/NEBL/PKNOX2/POF1B/SPTBN2/SYNE1/SYNE2/TAGLN/TNNC1/TPM1/ZNF185	40
MF	GO:0016209	antioxidant activity	20/1826	86/18368	0.00023531	0.0206485	0.0190312	APOE/DUOX1/GLRX/GPX1/GPX2/GPX3/GPX8/GSTM2/GSTO1/GSTO2/HBA1/HBA2/MGST1/MGST2/NQO1/PRXL2B/PTGS1/SELENOW/SOD2/SOD3	20
MF	GO:0005506	iron ion binding	29/1826	151/18368	0.000394276	0.0319364	0.029435	ACP5/ALOX12/ALOX12B/ALOX15B/ALOXE3/AOX1/BBOX1/CALR/CYP26B1/CYP27A1/CYP2E1/CYP2W1/CYP3A5/CYP4B1/CYP4F12/CYP4F22/CYP4F8/EGLN3/FTL/HBA1/HBA2/OGFOD2/P4HA1/PLOD1/PLOD3/RIOX1/RRM2/SCD/SNCA	29
MF	GO:0047498	calcium-dependent phospholipase A2 activity	7/1826	16/18368	0.00048287	0.034173	0.0314965	PLA2G2A/PLA2G2F/PLA2G3/PLA2G4B/PLA2G4D/PLA2G4E/PLA2G4F	7
MF	GO:0003735	structural constituent of ribosome	33/1826	182/18368	0.000486795	0.034173	0.0314965	ISG15/MRPL23/MRPL44/MRPS24/NDUFA7/RPL10/RPL13/RPL14/RPL17/RPL18/RPL18A/RPL21/RPL23/RPL26/RPL27A/RPL28/RPL30/RPL31/RPL34/RPL36A/RPL37/RPL37A/RPL38/RPL39/RPL41/RPL9/RPS10/RPS15A/RPS23/RPS24/RPS29/RPS3A/RPS7	33

## Sheet: Figure 2B
The data of KEGG pathway annotations for Figure 2B
ID	Description	GeneRatio	BgRatio	pvalue	p.adjust	qvalue	geneID	Count
hsa00590	Arachidonic acid metabolism	22/857	61/8093	1.06121e-07	3.48076e-05	2.82616e-05	AKR1C3/ALOX12/ALOX12B/ALOX15B/CYP2E1/CYP4F8/EPHX2/GPX1/GPX2/GPX3/GPX8/JMJD7-PLA2G4B/PLA2G2A/PLA2G2F/PLA2G3/PLA2G4B/PLA2G4D/PLA2G4E/PLA2G4F/PLA2G6/PRXL2B/PTGS1	22
hsa05171	Coronavirus disease - COVID-19	51/857	232/8093	2.28979e-07	3.75525e-05	3.04903e-05	AGTR1/C1QA/C1QB/C1QC/C3/C3AR1/CFB/CFD/CXCL10/CXCL8/CYBB/EGFR/EIF2AK2/FCGR2A/FOS/IRF9/ISG15/MAPK13/MMP1/OAS2/PIK3CD/PIK3R2/RPL10/RPL13/RPL14/RPL17/RPL18/RPL18A/RPL21/RPL23/RPL26/RPL27A/RPL28/RPL30/RPL31/RPL34/RPL36A/RPL37/RPL37A/RPL38/RPL39/RPL41/RPL9/RPS10/RPS15A/RPS23/RPS24/RPS29/RPS3A/RPS7/STAT1	51
hsa05150	Staphylococcus aureus infection	27/857	96/8093	1.29077e-06	0.000141124	0.000114584	C1QA/C1QB/C1QC/C3/C3AR1/CFB/CFD/CFH/DEFB1/DSG1/FCGR2A/FCGR3A/FPR3/HLA-DOA/HLA-DRA/HLA-DRB1/HLA-DRB5/ICAM1/KRT10/KRT14/KRT15/KRT16/KRT17/KRT19/KRT23/KRT31/SELPLG	27
hsa05418	Fluid shear stress and atherosclerosis	31/857	139/8093	4.04059e-05	0.00331328	0.00269018	ACTB/ACTG1/AKT3/ASS1/CALML3/CALML5/CTSL/DUSP1/FOS/GPC1/GSTA3/GSTM2/GSTM5/GSTO1/GSTO2/HSP90AA1/HSP90AB1/ICAM1/IL1R2/MAPK13/MGST1/MGST2/MMP9/NQO1/PIK3CD/PIK3R2/PLAT/RAC2/SDC1/THBD/VEGFA	31
hsa04666	Fc gamma R-mediated phagocytosis	23/857	97/8093	0.000148381	0.00933024	0.00757558	ACTR2/AKT3/ARPC1B/ASAP3/FCGR2A/FCGR3A/JMJD7-PLA2G4B/LAT/MARCKS/MARCKSL1/MYO10/PIK3CD/PIK3R2/PLA2G4B/PLA2G4D/PLA2G4E/PLA2G4F/PLA2G6/PLPP2/PLPP3/RAC2/RPS6KB2/VAV3	23
hsa00330	Arginine and proline metabolism	15/857	51/8093	0.000170675	0.00933024	0.00757558	ALDH18A1/ALDH1B1/ALDH2/ALDH3A2/ARG1/CKB/CKMT1A/CKMT1B/GATM/MAOA/P4HA1/PRODH/PYCR1/SMS/SRM	15
hsa03010	Ribosome	32/857	158/8093	0.000213065	0.00998361	0.00810608	MRPL23/RNA5-8SN1/RNA5-8SN2/RNA5-8SN3/RPL10/RPL13/RPL14/RPL17/RPL18/RPL18A/RPL21/RPL23/RPL26/RPL27A/RPL28/RPL30/RPL31/RPL34/RPL36A/RPL37/RPL37A/RPL38/RPL39/RPL41/RPL9/RPS10/RPS15A/RPS23/RPS24/RPS29/RPS3A/RPS7	32
hsa05207	Chemical carcinogenesis - receptor activation	39/857	212/8093	0.00037842	0.0155152	0.0125974	ADCY1/ADCY4/ADRB2/AKT3/BCL6/BIRC5/CDC25A/CDC6/CREB3L2/DLL1/DLL3/E2F1/EGFR/EIF4EBP1/EPHX2/EPHX3/FGF22/FOS/GSTA3/GSTM2/GSTM5/GSTO1/GSTO2/HSP90AA1/HSP90AB1/JAG1/KLF4/KLF5/KPNA2/MGST1/MGST2/PAQR8/PIK3CD/PIK3R2/PRKACB/RPS6KB2/RXRG/UGT1A6/VEGFA	39
hsa00591	Linoleic acid metabolism	10/857	29/8093	0.00051341	0.018711	0.0151921	CYP2E1/JMJD7-PLA2G4B/PLA2G2A/PLA2G2F/PLA2G3/PLA2G4B/PLA2G4D/PLA2G4E/PLA2G4F/PLA2G6	10
hsa04014	Ras signaling pathway	41/857	232/8093	0.000637936	0.020356	0.0165278	ABL2/AFDN/AKT3/CALML3/CALML5/EFNA1/EFNA3/EGFR/ETS1/ETS2/FGF22/FGFR2/FGFR3/FLT3LG/GNG2/GNG7/JMJD7-PLA2G4B/KSR1/LAT/MET/NTF4/PAK6/PIK3CD/PIK3R2/PLA1A/PLA2G2A/PLA2G2F/PLA2G3/PLA2G4B/PLA2G4D/PLA2G4E/PLA2G4F/PLA2G6/PRKACB/RAC2/RAP1B/RASA4/RASA4B/RASAL1/SHC4/VEGFA	41
hsa00592	alpha-Linolenic acid metabolism	9/857	25/8093	0.000682672	0.020356	0.0165278	JMJD7-PLA2G4B/PLA2G2A/PLA2G2F/PLA2G3/PLA2G4B/PLA2G4D/PLA2G4E/PLA2G4F/PLA2G6	9
hsa00480	Glutathione metabolism	15/857	58/8093	0.000785105	0.0214595	0.0174238	GGT6/GPX1/GPX2/GPX3/GPX8/GSTA3/GSTM2/GSTM5/GSTO1/GSTO2/MGST1/MGST2/RRM2/SMS/SRM	15
hsa00564	Glycerophospholipid metabolism	21/857	98/8093	0.00118588	0.0293258	0.0238108	AGPAT5/CDS1/CHKB/DGKA/JMJD7-PLA2G4B/LCAT/LPGAT1/LPIN2/LPIN3/PLA1A/PLA2G2A/PLA2G2F/PLA2G3/PLA2G4B/PLA2G4D/PLA2G4E/PLA2G4F/PLA2G6/PLPP2/PLPP3/PNPLA7	21
hsa00340	Histidine metabolism	8/857	22/8093	0.00126022	0.0293258	0.0238108	ALDH1B1/ALDH2/ALDH3A1/ALDH3A2/ALDH3B2/HAL/HDC/MAOA	8
hsa00565	Ether lipid metabolism	13/857	49/8093	0.00134112	0.0293258	0.0238108	AGPS/JMJD7-PLA2G4B/PAFAH1B3/PLA2G2A/PLA2G2F/PLA2G3/PLA2G4B/PLA2G4D/PLA2G4E/PLA2G4F/PLA2G6/PLPP2/PLPP3	13
hsa04142	Lysosome	25/857	128/8093	0.00173506	0.0355686	0.0288795	ACP5/AP1G2/AP1M2/AP1S2/ARSB/CD63/CLTB/CTSB/CTSG/CTSL/CTSS/CTSV/CTSZ/FUCA1/FUCA2/GNS/LAPTM4B/LAPTM5/NAGA/PPT1/PSAP/PSAPL1/SCARB2/SORT1/TPP1	25
hsa04145	Phagosome	28/857	152/8093	0.00236997	0.0457264	0.0371271	ACTB/ACTG1/ATP6V1B1/ATP6V1C1/ATP6V1C2/ATP6V1F/C3/CALR/CD14/CD36/COMP/CTSL/CTSS/CYBB/FCGR2A/FCGR3A/HLA-A/HLA-DOA/HLA-DRA/HLA-DRB1/HLA-DRB5/HLA-G/PLA2R1/RAB7A/TUBA4A/TUBB/TUBB2B/TUBB4A	28
hsa04520	Adherens junction	16/857	71/8093	0.00256857	0.046805	0.0380028	ACTB/ACTG1/AFDN/BAIAP2/CSNK2B/EGFR/ERBB2/LEF1/LMO7/MET/NECTIN1/NECTIN4/PTPRF/PTPRJ/RAC2/TGFBR1	16
hsa04612	Antigen processing and presentation	17/857	78/8093	0.00279086	0.048179	0.0391184	CALR/CD4/CD8A/CTSB/CTSL/CTSS/HLA-A/HLA-DOA/HLA-DRA/HLA-DRB1/HLA-DRB5/HLA-G/HSP90AA1/HSP90AB1/HSPA5/HSPA8/IFI30	17

## Sheet: Figure 2C
The data of correlation genes of ASPHD1 for Figure 2C
Query	Gene	cor	pvalue
ASPHD1	CTNNBIP1	-0.0604514	0.190784
ASPHD1	SNORA71C	0.00448943	0.922671
ASPHD1	CITED2	0.00730361	0.874521
ASPHD1	PRR14	0.154927	0.000751251
ASPHD1	NR3C1	-0.163786	0.00036325
ASPHD1	DCAF6	0.0265157	0.566362
ASPHD1	IGFBP6	0.115066	0.0125523
ASPHD1	ADIPOR2	-0.135193	0.00331818
ASPHD1	BAG6	-0.0122683	0.790799
ASPHD1	RSRC1	-0.0322293	0.485781
ASPHD1	ZMYND19	0.0632447	0.171052
ASPHD1	DOK5	-0.107082	0.0202335
ASPHD1	REXO5	0.0192382	0.677408
ASPHD1	TMEM183A	-0.235382	2.44217e-07
ASPHD1	ZHX2	-0.0878528	0.0570127
ASPHD1	PLCB4	-0.06123	0.185124
ASPHD1	ESYT1	0.0923422	0.0454056
ASPHD1	CNTROB	-0.112138	0.0150033
ASPHD1	PACRGL	-0.0349105	0.450215
ASPHD1	EIF4E2	-0.0416885	0.367178
ASPHD1	AC008946.1	0.0410943	0.374054
ASPHD1	ENTPD1	-0.0473057	0.306116
ASPHD1	APEH	0.0254376	0.582254
ASPHD1	ZFYVE1	-0.121011	0.00863645
ASPHD1	TRBV9	-0.00401012	0.930905
ASPHD1	AC007383.2	0.0120973	0.79365
ASPHD1	DGKI	0.0139657	0.762669
ASPHD1	ZNF181	-0.128687	0.00520487
ASPHD1	ZNF467	0.00279945	0.951734
ASPHD1	TMUB2	0.0171929	0.710066
ASPHD1	EMILIN1	0.103218	0.0252382
ASPHD1	VPS26A	-0.0941482	0.0413322
ASPHD1	GLUL	-0.0934175	0.0429414
ASPHD1	DNAJB1	0.0952129	0.0390785
ASPHD1	ANAPC1	0.0356625	0.440511
ASPHD1	CCDC32	0.0360136	0.436021
ASPHD1	ERAL1	-0.080854	0.0799332
ASPHD1	NDRG3	-0.103186	0.0252835
ASPHD1	IL10RA	-0.0563875	0.222401
ASPHD1	AIG1	0.085634	0.0636011
ASPHD1	SPRR3	0.0382165	0.408459
ASPHD1	DCUN1D3	0.193487	2.40541e-05
ASPHD1	ATXN7L3B	-0.277212	9.71423e-10
ASPHD1	PNMA8A	0.00261577	0.954898
ASPHD1	IFI27L2	0.160022	0.000496889
ASPHD1	CKAP4	0.117418	0.010847
ASPHD1	LINC00265	-0.0782774	0.090057
ASPHD1	FZD6	0.15307	0.000870728
ASPHD1	ADARB1	-0.0309332	0.503502
ASPHD1	SLC39A6	-0.000526353	0.99092
ASPHD1	EXOSC9	-0.17453	0.00014303
ASPHD1	CORO2B	-0.0982573	0.0332004
ASPHD1	CIPC	-0.258999	1.21565e-08
ASPHD1	ZNF350	-0.173264	0.000160095
ASPHD1	BCAP31	0.115655	0.0121041
ASPHD1	EPM2A	-0.257996	1.38947e-08
ASPHD1	AFF4	-0.129116	0.00505567
ASPHD1	LENG9	0.0555256	0.229562
ASPHD1	UBAP1	-0.166478	0.000289109
ASPHD1	CTBP2	-0.0441104	0.339978
ASPHD1	GTDC1	-0.12847	0.00528206
ASPHD1	ZNF516	0.130487	0.0046045
ASPHD1	CAPN3	-0.0632152	0.171252
ASPHD1	TRAV12-2	-0.0285541	0.536894
ASPHD1	COX19	0.144217	0.00172073
ASPHD1	YAF2	-0.140978	0.00218757
ASPHD1	PPP1R14BP3	0.0710275	0.124126
ASPHD1	ADAT3	-0.0336767	0.466396
ASPHD1	TMX2	-0.0420805	0.362687
ASPHD1	ACVRL1	-0.065589	0.155701
ASPHD1	RASAL2	-0.0179517	0.697884
ASPHD1	SNPH	0.0619137	0.180256
ASPHD1	EEF1A1P5	0.00656612	0.887102
ASPHD1	CDK1	-0.122816	0.00768514
ASPHD1	BX322234.2	0.0885824	0.0549742
ASPHD1	PPCDC	0.0608219	0.188075
ASPHD1	CILP	-0.119711	0.00938464
ASPHD1	MFSD6	0.124307	0.00697137
ASPHD1	TMEM41A	0.127446	0.00565908
ASPHD1	CYB561D2	0.241394	1.17139e-07
ASPHD1	LRRC57	-0.000550086	0.99051
ASPHD1	CC2D1B	0.00918289	0.842611
ASPHD1	GMCL1	-0.0136675	0.76759
ASPHD1	CHST7	0.11451	0.0129885
ASPHD1	MTHFR	-0.128706	0.00519836
ASPHD1	GNAI3	-0.110355	0.0166935
ASPHD1	ZNF107	-0.0701373	0.128923
ASPHD1	MTMR1	-0.100592	0.0292198
ASPHD1	RANBP6	-0.096501	0.0364918
ASPHD1	TMC6	-0.0504023	0.275502
ASPHD1	COL4A1	0.01629	0.724657
ASPHD1	MAST3	0.155432	0.000721481
ASPHD1	MON2	-0.10172	0.0274482
ASPHD1	CDPF1	0.0234434	0.612185
ASPHD1	MAML3	-0.231408	3.92713e-07
ASPHD1	IGLV4-69	0.0426134	0.356635
ASPHD1	CACFD1	-0.183508	6.28639e-05
ASPHD1	ZNF808	-0.12033	0.00902163
ASPHD1	DFFA	0.011684	0.800549
ASPHD1	AL365330.1	-0.0460186	0.319478
ASPHD1	TBC1D31	-0.131158	0.00439699
ASPHD1	GNPDA1	-0.0966198	0.0362609
ASPHD1	EIF4ENIF1	-0.0939143	0.0418417
ASPHD1	MRPL34	0.107749	0.0194643
ASPHD1	FRG1BP	-0.104353	0.0236686
ASPHD1	PTPRH	0.356374	1.60541e-15
ASPHD1	STEAP4	-0.116123	0.0117587
ASPHD1	RC3H2	-0.129097	0.00506237
ASPHD1	INKA1	-0.018243	0.693228
ASPHD1	ATOX1	0.068696	0.136992
ASPHD1	FANCI	-0.0872018	0.0588844
ASPHD1	CCL18	-0.0107467	0.816251
ASPHD1	DLL4	4.74778e-05	0.999181
ASPHD1	SH3YL1	-0.0129216	0.779939
ASPHD1	SOX15	-0.0346353	0.453797
ASPHD1	KANSL1L	-0.143317	0.00184037
ASPHD1	SMC2	-0.169892	0.000215341
ASPHD1	ZNF426	-0.137005	0.00291712
ASPHD1	KARS	0.0185988	0.687557
ASPHD1	PLEKHM2	0.165086	0.000325464
ASPHD1	TMEM216	-0.0454527	0.325472
ASPHD1	PCSK2	-0.029853	0.518527
ASPHD1	RNF146	-0.207326	5.84025e-06
ASPHD1	CUEDC2	0.0397728	0.389625
ASPHD1	SCAP	0.017354	0.707473
ASPHD1	RNF31	-0.128341	0.0053281
ASPHD1	ICAM1	0.114245	0.0132015
ASPHD1	VSIG4	-0.0105524	0.819516
ASPHD1	CASP9	0.22085	1.33155e-06
ASPHD1	CWC15	-0.197716	1.57683e-05
ASPHD1	FKTN	-0.0369746	0.423868
ASPHD1	GCN1	-0.08324	0.0714001
ASPHD1	AC006128.1	-0.119483	0.00952179
ASPHD1	CDH1	-0.119445	0.00954507
ASPHD1	SCRN1	0.120675	0.0088242
ASPHD1	FGFR3	-0.072448	0.116761
ASPHD1	ACVR2B-AS1	0.020849	0.652103
ASPHD1	GAL3ST1	0.188827	3.79036e-05
ASPHD1	IGHV3-43	0.00308013	0.946902
ASPHD1	AC004967.1	0.163477	0.000372794
ASPHD1	VDAC2	-0.0384761	0.405279
ASPHD1	WDR12	0.066394	0.150678
ASPHD1	RASGRP3	-0.0587093	0.203909
ASPHD1	SPRYD3	0.145294	0.00158698
ASPHD1	N4BP2L2	-0.131995	0.00415021
ASPHD1	RINT1	0.0799423	0.0834046
ASPHD1	ADAMTS9	0.118645	0.0100412
ASPHD1	MEN1	-0.0468325	0.310985
ASPHD1	ATP5MC3	-0.00493017	0.915107
ASPHD1	IRAK2	0.202977	9.20829e-06
ASPHD1	TULP4	-0.11484	0.0127277
ASPHD1	ERCC5	-0.0729913	0.114036
ASPHD1	PARVA	-0.222291	1.13102e-06
ASPHD1	CLIP3	0.22891	5.27038e-07
ASPHD1	DDX51	-0.0831584	0.0716792
ASPHD1	TRIM8	0.100816	0.0288608
ASPHD1	PAFAH1B2	-0.0352377	0.445977
ASPHD1	RTF2	0.0675963	0.143406
ASPHD1	PTPMT1	-0.00712767	0.877519
ASPHD1	FURIN	0.318756	1.46767e-12
ASPHD1	ARL6	0.0534301	0.247649
ASPHD1	CLDN1	0.0157294	0.733767
ASPHD1	ACBD3	-0.0519944	0.260601
ASPHD1	TTR	0.00672165	0.884446
ASPHD1	TFPT	0.182552	6.87432e-05
ASPHD1	PPP1R10	0.0472385	0.306804
ASPHD1	DDIAS	-0.142102	0.00201391
ASPHD1	EFCAB14	0.00120838	0.979156
ASPHD1	UTP4	0.032323	0.484513
ASPHD1	SMG1	-0.0716657	0.120774
ASPHD1	TMEM259	0.12697	0.00584259
ASPHD1	TTPAL	0.0511571	0.268367
ASPHD1	HNMT	-0.186927	4.54881e-05
ASPHD1	PHC2	0.10239	0.0264394
ASPHD1	CYTH1	-0.157273	0.000621981
ASPHD1	PTOV1-AS2	-0.0308345	0.504865
ASPHD1	CCNYL1	0.0335776	0.46771
ASPHD1	TEX30	-0.0537576	0.244759
ASPHD1	TMEM273	-0.0172279	0.709502
ASPHD1	TRBV4-2	-0.0262067	0.570896
ASPHD1	VIT	0.132139	0.00410901
ASPHD1	VPS9D1-AS1	0.0664179	0.150531
ASPHD1	SPRR2G	-0.00613278	0.894508
ASPHD1	CEBPD	0.0958892	0.0377017
ASPHD1	MUT	-0.0711659	0.123393
ASPHD1	CBR3	0.0108996	0.813685
ASPHD1	TRMT10A	-0.165481	0.000314749
ASPHD1	HNRNPR	-0.214706	2.63735e-06
ASPHD1	NAGPA	0.238882	1.59618e-07
ASPHD1	LRAT	-0.0104781	0.820766
ASPHD1	LOH12CR2	0.0830862	0.0719268
ASPHD1	LMNA	0.027762	0.548254
ASPHD1	MANF	0.153466	0.000843832
ASPHD1	APCDD1	-0.0805309	0.0811497
ASPHD1	NLGN3	-0.111374	0.0157082
ASPHD1	AC073508.3	-0.0553412	0.231115
ASPHD1	NDUFV2P1	0.0738391	0.109884
ASPHD1	UVRAG	-0.277285	9.6128e-10
ASPHD1	ZNF22	-0.22674	6.78746e-07
ASPHD1	ALDH18A1	0.0982408	0.0332301
ASPHD1	HACE1	-0.160923	0.000461292
ASPHD1	ZNF841	-0.0548297	0.235461
ASPHD1	FBXW2	-0.110553	0.0164986
ASPHD1	ST20-AS1	0.0254865	0.58153
ASPHD1	ERCC6L2	-0.153575	0.000836591
ASPHD1	AC007038.2	-0.0179256	0.698302
ASPHD1	EXOG	-0.00945356	0.838035
ASPHD1	MTR	-0.169492	0.000222982
ASPHD1	ZSCAN25	-0.066887	0.147663
ASPHD1	ZNF394	-0.0281456	0.542737
ASPHD1	NARS2	-0.27087	2.39271e-09
ASPHD1	DIO2	-0.00994703	0.829707
ASPHD1	HSPA4	-0.142543	0.00194927
ASPHD1	TJP2	-0.178995	9.55054e-05
ASPHD1	ABT1	-0.141512	0.00210338
ASPHD1	CXorf40A	0.0504278	0.275259
ASPHD1	AC112487.1	0.0243009	0.599232
ASPHD1	AC245297.1	0.130871	0.00448463
ASPHD1	METTL8	0.0456907	0.322943
ASPHD1	FTLP3	0.0942547	0.0411019
ASPHD1	PDE4A	0.199162	1.36209e-05
ASPHD1	SLC30A6	0.0012255	0.978861
ASPHD1	RPL15P3	0.0344378	0.456376
ASPHD1	GYPC	-0.0127174	0.783329
ASPHD1	RNF149	0.136082	0.00311556
ASPHD1	CSNK1A1	-0.116436	0.0115324
ASPHD1	FAM136A	-0.0148816	0.747616
ASPHD1	ZNF749	-0.174533	0.000142987
ASPHD1	SMN1	-0.0470964	0.308263
ASPHD1	S100A11	0.128174	0.00538877
ASPHD1	GPR158	0.00546834	0.905881
ASPHD1	HECTD3	0.0343094	0.458059
ASPHD1	CSTF2T	-0.137123	0.00289255
ASPHD1	STK35	0.00287684	0.950402
ASPHD1	NFYC	-0.142866	0.00190314
ASPHD1	KLHL42	-0.0432103	0.349933
ASPHD1	GAPDHP1	0.101737	0.0274214
ASPHD1	NFRKB	-0.197517	1.60886e-05
ASPHD1	CDKN3	-0.103427	0.0249422
ASPHD1	MVP	0.243375	9.15574e-08
ASPHD1	DTD1	0.0653908	0.156958
ASPHD1	MAP2	-0.159453	0.000520697
ASPHD1	TLNRD1	-0.117234	0.0109723
ASPHD1	ITIH6	0.0598773	0.195039
ASPHD1	MUL1	0.0198757	0.667349
ASPHD1	P4HA2	0.229115	5.14572e-07
ASPHD1	IFT74	-0.0876554	0.0575751
ASPHD1	CCL13	0.0201803	0.662563
ASPHD1	CIAO3	0.0615517	0.182821
ASPHD1	GNB4	-0.0342938	0.458263
ASPHD1	AC020916.1	0.106332	0.0211319
ASPHD1	IGKV1D-16	-0.0311158	0.500985
ASPHD1	LIPT1	-0.0781773	0.0904702
ASPHD1	LINC01004	0.00820852	0.859127
ASPHD1	AC102953.2	0.0703552	0.127736
ASPHD1	STX16	0.0752785	0.103109
ASPHD1	TNS2	-0.128753	0.00518189
ASPHD1	FKBP5	-0.0674897	0.144039
ASPHD1	TSPYL4	-0.1587	0.000553808
ASPHD1	AC093726.1	-0.0645484	0.162382
ASPHD1	PDGFB	-0.0184376	0.690124
ASPHD1	HPCAL1	0.267235	3.9696e-09
ASPHD1	AC243964.3	0.210283	4.26178e-06
ASPHD1	NAT9	0.0280558	0.544026
ASPHD1	ZNF577	-0.0574063	0.214144
ASPHD1	BHLHE40	-0.0112513	0.807788
ASPHD1	FOXN2	-0.0220664	0.633239
ASPHD1	HDHD3	-0.0593723	0.198839
ASPHD1	CCDC28B	-0.0454702	0.325285
ASPHD1	POLR3GL	-0.0448461	0.331977
ASPHD1	NLGN2	0.157605	0.000605466
ASPHD1	HCLS1	-0.0246568	0.593893
ASPHD1	RSAD2	-0.0230508	0.618156
ASPHD1	FGFBP2	0.0116112	0.801765
ASPHD1	RPAIN	-0.187456	4.32406e-05
ASPHD1	AL160006.1	-0.143232	0.00185204
ASPHD1	AL365203.2	0.0387534	0.401901
ASPHD1	WDR83	0.0814459	0.0777429
ASPHD1	MTF2	-0.181404	7.64915e-05
ASPHD1	PMF1	-0.107042	0.0202816
ASPHD1	LINC02550	-0.0911151	0.0483616
ASPHD1	RNASE1	-0.0830648	0.0720003
ASPHD1	CYP11A1	0.0920228	0.04616
ASPHD1	RPL37	-0.0458499	0.321258
ASPHD1	C5orf24	-0.115054	0.0125618
ASPHD1	MAL2	-0.0322665	0.485277
ASPHD1	GRAMD2B	-0.138406	0.00263791
ASPHD1	CPN1	0.0466304	0.31308
ASPHD1	VSIR	0.0837366	0.069721
ASPHD1	NMRK2	-0.0373286	0.419441
ASPHD1	RUSC1	-0.0319654	0.489361
ASPHD1	ECI1	-0.0331395	0.473541
ASPHD1	ANAPC13	-0.0280314	0.544378
ASPHD1	CENPI	-0.10763	0.0195993
ASPHD1	AKR7A2	0.0520799	0.259817
ASPHD1	RPE	0.0451411	0.328803
ASPHD1	TRAF3IP2	-0.131144	0.00440129
ASPHD1	C2CD4D	0.127068	0.00580453
ASPHD1	HCG18	-0.0879651	0.0566951
ASPHD1	AC092811.1	0.0717986	0.120085
ASPHD1	AC109635.4	0.0273068	0.554834
ASPHD1	ARHGAP27	-0.0308706	0.504366
ASPHD1	ALDH7A1	-0.218038	1.82496e-06
ASPHD1	ASH1L-AS1	-0.0435782	0.345843
ASPHD1	MTUS1	0.0166618	0.718636
ASPHD1	DNAJB5	0.0848975	0.0659218
ASPHD1	ENSA	-0.0690423	0.135019
ASPHD1	STX6	-0.153546	0.000838507
ASPHD1	ARHGEF9	-0.0141269	0.760012
ASPHD1	RNU6-850P	-0.090351	0.0502825
ASPHD1	NUFIP2	-0.173436	0.000157669
ASPHD1	ZNF417	-0.15177	0.00096452
ASPHD1	PUS1	0.0219188	0.635515
ASPHD1	PELI2	-0.25675	1.63932e-08
ASPHD1	LRTOMT	-0.181718	7.42966e-05
ASPHD1	KIF1C	-0.0329587	0.475958
ASPHD1	TBC1D23	0.0211428	0.64753
ASPHD1	SERPINB9P1	-0.0610191	0.186645
ASPHD1	AP3B1	-0.144336	0.0017055
ASPHD1	KIF20A	-0.231209	4.02064e-07
ASPHD1	DBNDD1	0.219512	1.54776e-06
ASPHD1	BUD13	-0.261241	8.9974e-09
ASPHD1	MAGEA3	-0.021925	0.635418
ASPHD1	RPS12	-0.110866	0.0161929
ASPHD1	MSL1	-0.246926	5.85517e-08
ASPHD1	GTF2E1	-0.019752	0.669295
ASPHD1	ANAPC5	0.0267124	0.563485
ASPHD1	BMPR1A	-0.157145	0.00062847
ASPHD1	HAPLN3	0.135215	0.00331323
ASPHD1	MED25	0.0270274	0.558893
ASPHD1	ZYG11B	-0.168225	0.000248841
ASPHD1	RAB29	-0.0549009	0.234853
ASPHD1	TCF7	0.0245561	0.595401
ASPHD1	NDFIP1	-0.0373101	0.419671
ASPHD1	EIF4EBP1	0.243774	8.71042e-08
ASPHD1	DNAJC1	-0.0472742	0.306439
ASPHD1	SNRPGP15	-0.148373	0.00125556
ASPHD1	RPL41	-0.0677208	0.142669
ASPHD1	CTIF	-0.0410971	0.374021
ASPHD1	SLC9A1	0.0690417	0.135022
ASPHD1	MDFI	-0.113677	0.013667
ASPHD1	COL8A2	0.0464779	0.314667
ASPHD1	R3HDM2	-0.149864	0.00111903
ASPHD1	MRPL40	0.123672	0.00726761
ASPHD1	SET	-0.212104	3.50184e-06
ASPHD1	GMPPA	0.358392	1.08437e-15
ASPHD1	PCDHGB7	-0.0165693	0.720132
ASPHD1	AC018730.2	-0.0811316	0.0788998
ASPHD1	CNDP2	-0.122823	0.00768193
ASPHD1	ANXA2	0.0591956	0.200181
ASPHD1	AC008556.1	0.114965	0.0126309
ASPHD1	SBNO1	-0.156546	0.00065967
ASPHD1	CYFIP1	-0.0125085	0.786802
ASPHD1	EVI2A	0.0772223	0.094489
ASPHD1	LPL	-0.00392526	0.932364
ASPHD1	PTGS1	0.100549	0.0292887
ASPHD1	RIOX1	-0.064651	0.161714
ASPHD1	ALKBH7	0.093836	0.0420135
ASPHD1	CYHR1	0.0646725	0.161573
ASPHD1	TLK1	-0.00856534	0.853071
ASPHD1	SH3BP4	-0.194139	2.25501e-05
ASPHD1	IGHV3-48	-0.0133332	0.773117
ASPHD1	PRMT9	-0.230015	4.62943e-07
ASPHD1	FBXL15	0.163231	0.000380577
ASPHD1	AP001318.2	-0.0427761	0.3548
ASPHD1	TRIM45	-0.0183819	0.691012
ASPHD1	PRPSAP2	-0.186017	4.96033e-05
ASPHD1	UCN2	0.180717	8.15177e-05
ASPHD1	FKBP10	0.155773	0.000702006
ASPHD1	TIGAR	-0.0481438	0.297617
ASPHD1	PRRC2A	-0.08751	0.057992
ASPHD1	ZNF862	0.00872103	0.850432
ASPHD1	RASL11A	-0.0601408	0.193078
ASPHD1	NAB1	0.0105747	0.819141
ASPHD1	MT1G	0.130425	0.00462404
ASPHD1	DIRAS1	0.204343	7.98967e-06
ASPHD1	ADNP	-0.182123	7.15449e-05
ASPHD1	AC017104.1	0.180028	8.6865e-05
ASPHD1	ACE	0.0271873	0.556568
ASPHD1	THUMPD3	-0.0630668	0.172261
ASPHD1	AL158206.1	-0.128503	0.00527004
ASPHD1	PLIN2	0.0747376	0.105615
ASPHD1	ZER1	-0.0381091	0.409778
ASPHD1	VN1R81P	-0.151093	0.00101704
ASPHD1	COMTD1	0.0807009	0.080508
ASPHD1	PNMA6A	0.0881488	0.0561781
ASPHD1	TMEM127	0.210466	4.1785e-06
ASPHD1	RIC8B	-0.270422	2.54759e-09
ASPHD1	RANGRF	-0.0192948	0.676512
ASPHD1	SMG8	-0.119141	0.00973097
ASPHD1	PRKRA	0.0821291	0.0752757
ASPHD1	AC132008.2	-0.00789158	0.864513
ASPHD1	EHMT1	-0.278613	7.93557e-10
ASPHD1	ZNF823	-0.123857	0.00718039
ASPHD1	NCK2	-0.0213469	0.644361
ASPHD1	PSMC6	-0.104469	0.023513
ASPHD1	OSCAR	0.0774155	0.0936647
ASPHD1	ZFY	-0.133662	0.00369562
ASPHD1	ZMAT5	0.133778	0.00366568
ASPHD1	IBTK	-0.0596564	0.196694
ASPHD1	TMED3	0.25349	2.51601e-08
ASPHD1	TNFRSF1B	0.000508752	0.991223
ASPHD1	SNN	-0.142467	0.00196025
ASPHD1	H1F0	0.0232276	0.615464
ASPHD1	AL138976.2	-0.0150739	0.744468
ASPHD1	RTN4RL2	0.238574	1.6573e-07
ASPHD1	COL6A1	0.0937749	0.0421478
ASPHD1	PRKAG2	0.00961259	0.835349
ASPHD1	NCSTN	-0.0733399	0.112314
ASPHD1	SLC23A2	-0.0433278	0.348623
ASPHD1	ZSCAN12P1	-0.109784	0.0172695
ASPHD1	AL121944.1	-0.0259533	0.574627
ASPHD1	BICC1	-0.0439093	0.342186
ASPHD1	SVIL	-0.0255816	0.58012
ASPHD1	CBR4	-0.201942	1.02483e-05
ASPHD1	INO80E	0.200035	1.24614e-05
ASPHD1	NSG1	-0.157768	0.000597519
ASPHD1	HMGXB4	-0.00521427	0.910235
ASPHD1	DDX58	-0.112778	0.0144344
ASPHD1	AL158801.5	0.0832991	0.0711984
ASPHD1	DHFR	-0.185517	5.2016e-05
ASPHD1	RBM10	-0.0379635	0.41157
ASPHD1	FGD2	-0.0513224	0.266822
ASPHD1	TPCN1	0.141216	0.00214979
ASPHD1	HAUS4	-0.151979	0.00094884
ASPHD1	MAGI2-AS3	0.00783946	0.865399
ASPHD1	PRPF40A	-0.0295031	0.523443
ASPHD1	DOCK9	-0.13172	0.00422973
ASPHD1	ZCCHC8	-0.279408	7.07123e-10
ASPHD1	ST8SIA1	-0.0184661	0.68967
ASPHD1	ARHGEF12	-0.198605	1.44129e-05
ASPHD1	TGS1	-0.0858393	0.0629662
ASPHD1	PAXIP1-AS2	-0.0887399	0.054542
ASPHD1	CHID1	0.0829722	0.0723191
ASPHD1	DLG3	0.161441	0.000441878
ASPHD1	RAPGEF1	-0.119513	0.00950395
ASPHD1	SREBF1	-0.0656379	0.155392
ASPHD1	TBC1D13	-0.147077	0.00138638
ASPHD1	VCAN	-0.0378922	0.41245
ASPHD1	CHCHD1	-0.0103692	0.822596
ASPHD1	FOXD2	0.106916	0.0204293
ASPHD1	RPL26	-0.105907	0.0216555
ASPHD1	FADS1	-0.0637577	0.1676
ASPHD1	LINC02525	0.125981	0.00624099
ASPHD1	MBTD1	-0.252465	2.87524e-08
ASPHD1	UTP6	-0.120839	0.00873199
ASPHD1	MAEA	-0.158131	0.000580121
ASPHD1	TMEM79	-0.0801757	0.0825047
ASPHD1	NBPF3	-0.0413104	0.371544
ASPHD1	AL355472.2	0.023922	0.60494
ASPHD1	RIMKLB	-0.301276	2.56308e-11
ASPHD1	PDIA3P1	0.0443837	0.336991
ASPHD1	SERPINB7	-0.0457722	0.322079
ASPHD1	RPS2P5	-0.0158099	0.732457
ASPHD1	FOXK1	0.0439598	0.341631
ASPHD1	CSTF3	-0.129188	0.00503111
ASPHD1	PPP1R12A	-0.152718	0.000895273
ASPHD1	GAP43	0.106025	0.0215095
ASPHD1	B3GNT7	0.203154	9.04121e-06
ASPHD1	UNC13D	0.0365496	0.429218
ASPHD1	MPDZ	-0.136957	0.00292717
ASPHD1	TBX3	-0.114758	0.0127926
ASPHD1	NUP54	-0.132008	0.00414648
ASPHD1	URM1	-0.076357	0.0982521
ASPHD1	KRTDAP	-0.0304493	0.510205
ASPHD1	HEXB	0.0495754	0.283465
ASPHD1	GLB1L	-0.0260166	0.573694
ASPHD1	ZNF639	-0.0362925	0.432474
ASPHD1	CFDP1	-0.0761973	0.0989598
ASPHD1	AC120053.1	-0.078428	0.0894382
ASPHD1	TTBK2	-0.0181176	0.695231
ASPHD1	DDAH2	0.0850804	0.0653391
ASPHD1	B3GNT8	0.014411	0.755339
ASPHD1	PLCXD1	-0.201288	1.09616e-05
ASPHD1	SNX17	0.112379	0.0147868
ASPHD1	RPL21P28	-0.0825688	0.0737217
ASPHD1	UBE2L3	0.0747633	0.105495
ASPHD1	URB1-AS1	0.188265	4.00141e-05
ASPHD1	MFAP3	-0.0915923	0.0471934
ASPHD1	CDADC1	-0.103542	0.0247814
ASPHD1	PCTP	0.0369019	0.42478
ASPHD1	ARNT	-0.141572	0.00209417
ASPHD1	NELFE	0.0268463	0.561531
ASPHD1	PODXL2	0.167946	0.000254899
ASPHD1	FAM50B	-0.00317467	0.945274
ASPHD1	FRZB	-0.0542465	0.240488
ASPHD1	DAAM2	-0.0687027	0.136954
ASPHD1	COX6A1P2	-0.043828	0.343082
ASPHD1	ZNF638	-0.0741802	0.108248
ASPHD1	FOSB	0.091237	0.048061
ASPHD1	KIAA1109	-0.199754	1.28242e-05
ASPHD1	AL139246.5	-0.0722215	0.117912
ASPHD1	AKIRIN2	-0.0997571	0.0305936
ASPHD1	ZNF574	-0.0450812	0.329446
ASPHD1	CCNE1	0.0019825	0.965809
ASPHD1	PANK2	-0.0415569	0.368695
ASPHD1	SLAMF7	0.00120907	0.979144
ASPHD1	IGFBP7	-0.0496301	0.282934
ASPHD1	TUBBP1	-0.153842	0.000819018
ASPHD1	CAMK2D	-0.00781865	0.865753
ASPHD1	KDM3B	-0.241366	1.17538e-07
ASPHD1	LINC-PINT	0.206916	6.09925e-06
ASPHD1	UGDH	0.0228348	0.621452
ASPHD1	MMP13	0.0657045	0.154973
ASPHD1	AL590094.1	-0.054309	0.239945
ASPHD1	HIP1R	-0.0685632	0.137755
ASPHD1	SECTM1	0.024421	0.597428
ASPHD1	CXCL14	-0.0629154	0.173296
ASPHD1	SEMA4D	0.0144303	0.755022
ASPHD1	MAP1LC3B2	0.0669931	0.14702
ASPHD1	AC109322.1	0.216987	2.05104e-06
ASPHD1	BVES	0.0499687	0.279659
ASPHD1	ZNF75A	-0.130489	0.00460383
ASPHD1	ORC5	0.0679157	0.14152
ASPHD1	C6orf48	-0.117479	0.0108051
ASPHD1	AC024075.3	-0.044829	0.332162
ASPHD1	CXCL13	0.0117503	0.79944
ASPHD1	ZNF333	-0.184117	5.93678e-05
ASPHD1	GSAP	-0.0155938	0.735976
ASPHD1	HMGB1P5	-0.162986	0.000388462
ASPHD1	UBA7	-0.0225041	0.626514
ASPHD1	RAB28	-0.0775857	0.0929434
ASPHD1	TENT2	-0.0941705	0.0412839
ASPHD1	TRIP11	-0.0508147	0.271588
ASPHD1	SLC7A2	-0.00351239	0.939463
ASPHD1	ELF4	0.103546	0.0247758
ASPHD1	HELLS	-0.134578	0.00346531
ASPHD1	NAP1L1	-0.183403	6.34831e-05
ASPHD1	IP6K1	-0.107804	0.019401
ASPHD1	PARK7	0.0335125	0.468573
ASPHD1	ZNF816	-0.119443	0.00954602
ASPHD1	UPP1	0.291854	1.10829e-10
ASPHD1	TAF1A-AS1	0.0761047	0.0993716
ASPHD1	ACSS2	0.127041	0.00581486
ASPHD1	IFIT1	-0.077684	0.0925288
ASPHD1	MRTFB	-0.174706	0.000140791
ASPHD1	UBL7-AS1	-0.0978602	0.0339216
ASPHD1	RUVBL2	0.103378	0.0250121
ASPHD1	STC1	0.167219	0.00027134
ASPHD1	CDCA7	-0.147331	0.00135985
ASPHD1	STK17B	0.00287976	0.950351
ASPHD1	MRPL39	0.023913	0.605075
ASPHD1	ATP13A2	0.111217	0.0158564
ASPHD1	ZNF512B	-0.113849	0.0135248
ASPHD1	SRP54	-0.0529722	0.25173
ASPHD1	AC023509.4	-0.00891776	0.847099
ASPHD1	ST3GAL5-AS1	-0.0900905	0.0509518
ASPHD1	PRB2	0.0783456	0.0897764
ASPHD1	ACVR2B	-0.17794	0.000105164
ASPHD1	SPSB1	-0.102986	0.0255707
ASPHD1	AREG	0.183342	6.38481e-05
ASPHD1	EIF3A	-0.0637035	0.167962
ASPHD1	AC009309.1	0.0274119	0.553312
ASPHD1	FRS2	-0.133606	0.00371009
ASPHD1	FBH1	0.0690254	0.135115
ASPHD1	LINC01963	-0.10987	0.0171814
ASPHD1	COLEC12	0.00833014	0.857062
ASPHD1	MRS2	-0.156464	0.000664045
ASPHD1	KLF10	-0.172499	0.000171314
ASPHD1	SCRIB	0.0338188	0.464516
ASPHD1	PCNP	-0.0564713	0.221714
ASPHD1	PHPT1	0.0429847	0.352457
ASPHD1	POLE	-0.149823	0.00112261
ASPHD1	ZBTB6	-0.114711	0.0128291
ASPHD1	AC092747.4	-0.0339443	0.462859
ASPHD1	CDK20	-0.0949253	0.0396767
ASPHD1	BAG1	-0.124762	0.00676563
ASPHD1	GIT2	-0.073817	0.109991
ASPHD1	MTMR11	0.0404124	0.382039
ASPHD1	ASB1	0.0124404	0.787935
ASPHD1	SHC1	0.130839	0.00449452
ASPHD1	IGHD3-9	-0.0530539	0.250999
ASPHD1	ZNF609	-0.0637606	0.167581
ASPHD1	LMAN1	0.0926826	0.0446129
ASPHD1	ATP5PO	-0.129378	0.00496646
ASPHD1	RRAGB	-0.143493	0.00181638
ASPHD1	PKM	0.200982	1.13111e-05
ASPHD1	PDLIM4	0.189886	3.42172e-05
ASPHD1	VAT1	-0.0277387	0.548589
ASPHD1	RRP36	-0.0551345	0.232864
ASPHD1	SPRY1	-0.0295939	0.522165
ASPHD1	CCL4L2	-0.00412162	0.928989
ASPHD1	ZFAT	-0.132423	0.00402899
ASPHD1	FLNC	-0.0375439	0.416762
ASPHD1	LMO7	-0.0461489	0.318108
ASPHD1	EIF3FP3	-0.199508	1.31496e-05
ASPHD1	MUTYH	0.00634473	0.890884
ASPHD1	TMPRSS13	-0.050785	0.271869
ASPHD1	UBE2D2	-0.149324	0.00116679
ASPHD1	TMEM102	0.0763589	0.0982438
ASPHD1	P3H4	0.149165	0.0011812
ASPHD1	ULBP2	0.135437	0.0032614
ASPHD1	SNCB	0.0504576	0.274975
ASPHD1	DUSP1	0.058411	0.20622
ASPHD1	UMAD1	0.0558517	0.226833
ASPHD1	TMEM69	0.051358	0.26649
ASPHD1	AL450992.2	0.179781	8.88598e-05
ASPHD1	PRRC2C	-0.214932	2.57285e-06
ASPHD1	GRK2	0.0736311	0.110891
ASPHD1	MSN	-0.070654	0.126122
ASPHD1	MIR3189	-0.087606	0.0577164
ASPHD1	SLC26A2	0.212807	3.24495e-06
ASPHD1	PRRG1	-0.103796	0.0244275
ASPHD1	ARHGEF7	-0.140566	0.00225464
ASPHD1	HLA-F	-0.0172304	0.709462
ASPHD1	GYG1	0.102925	0.0256584
ASPHD1	HERC4	-0.0698819	0.130326
ASPHD1	INPP4B	-0.272275	1.96356e-09
ASPHD1	CABLES2	0.0145714	0.752704
ASPHD1	OVAAL	0.0185797	0.68786
ASPHD1	RNF19A	0.00521538	0.910216
ASPHD1	DLG1	-0.0987694	0.0322899
ASPHD1	MIR8071-2	-0.0146869	0.750809
ASPHD1	CCNDBP1	0.0301704	0.514088
ASPHD1	GPSM2	-0.0982763	0.0331663
ASPHD1	TRAPPC6B	-0.153663	0.000830735
ASPHD1	AC115837.1	-0.17162	0.000185127
ASPHD1	CPM	-0.0113423	0.806264
ASPHD1	SDF4	0.318752	1.46866e-12
ASPHD1	CTNNA1	-0.115871	0.0119439
ASPHD1	IL2RG	-0.0193594	0.675491
ASPHD1	KCNN4	0.298818	3.77512e-11
ASPHD1	TPD52	0.141688	0.00207635
ASPHD1	KIAA1324L	-0.129319	0.00498654
ASPHD1	GOLPH3	-0.048066	0.2984
ASPHD1	RAB33B	-0.0872388	0.0587766
ASPHD1	AC040970.1	0.19664	1.75723e-05
ASPHD1	WDR70	-0.151953	0.000950778
ASPHD1	ABHD17B	-0.2485	4.79184e-08
ASPHD1	ZC3H14	-0.163405	0.000375066
ASPHD1	PPIL4	-0.0996617	0.0307539
ASPHD1	OLFM2	0.139894	0.00236811
ASPHD1	UBLCP1	-0.122585	0.0078014
ASPHD1	SSC5D	0.120344	0.00901322
ASPHD1	ATP10D	0.0120377	0.794644
ASPHD1	SFTPC	-0.109446	0.0176179
ASPHD1	AL132989.1	-0.160319	0.000484877
ASPHD1	MSC-AS1	-0.147217	0.00137169
ASPHD1	KLHL23	0.0310824	0.501445
ASPHD1	MTA2	-0.162935	0.00039015
ASPHD1	HSF4	-0.0278277	0.547307
ASPHD1	TMEM126A	-0.0484825	0.294227
ASPHD1	AAMP	0.248485	4.8009e-08
ASPHD1	CYGB	0.0857918	0.0631127
ASPHD1	ZNF503-AS2	0.0845309	0.0671028
ASPHD1	POLH-AS1	-0.157065	0.000632582
ASPHD1	CD3D	-0.0229899	0.619084
ASPHD1	ADPRH	0.0749417	0.104664
ASPHD1	REC8	-0.0639125	0.166569
ASPHD1	ASTN2	0.0890031	0.0538264
ASPHD1	STARD7-AS1	-0.0691701	0.134296
ASPHD1	ZC3H12A	0.131353	0.00433827
ASPHD1	CNIH2	-0.0365011	0.429831
ASPHD1	TBC1D4	-0.132803	0.00392389
ASPHD1	VCX	-0.0802314	0.082291
ASPHD1	BBS2	-0.024909	0.590122
ASPHD1	TFDP2	-0.0901214	0.050872
ASPHD1	DNAJC17	0.109446	0.0176178
ASPHD1	ANGPT2	-0.0977522	0.0341201
ASPHD1	ADGRE2	0.0138419	0.764711
ASPHD1	MAP4K3	-0.058591	0.204823
ASPHD1	NME2	0.0430631	0.351579
ASPHD1	ARRDC3	-0.20128	1.09701e-05
ASPHD1	SATB2	0.114499	0.0129971
ASPHD1	CLBA1	0.140423	0.00227834
ASPHD1	BCL3	0.171484	0.000187354
ASPHD1	CAPG	0.111356	0.0157249
ASPHD1	SLITRK6	-0.00846266	0.854813
ASPHD1	ATF7IP2	-0.0210328	0.649242
ASPHD1	SHTN1	0.164445	0.00034361
ASPHD1	AP1S1	0.308769	7.69789e-12
ASPHD1	ZNF280A	-0.0743032	0.107662
ASPHD1	CGGBP1	-0.0408471	0.376937
ASPHD1	FXN	-0.0739302	0.109445
ASPHD1	PPP4R3A	-0.231452	3.90689e-07
ASPHD1	PARVB	0.0138929	0.76387
ASPHD1	CRIPT	0.0499134	0.280192
ASPHD1	NSRP1	-0.111575	0.01552
ASPHD1	RAB2B	-0.085796	0.0630998
ASPHD1	ASPHD2	0.205569	7.02814e-06
ASPHD1	SLC25A12	0.0746865	0.105854
ASPHD1	SLC9A9	-0.0923834	0.045309
ASPHD1	FBLIM1	0.025911	0.575251
ASPHD1	IGHV1-2	-0.0504048	0.275478
ASPHD1	MBTPS1	-0.00413492	0.92876
ASPHD1	MT-CO3	-0.0371333	0.42188
ASPHD1	MRPL43	0.114421	0.0130598
ASPHD1	ZYX	0.302175	2.22276e-11
ASPHD1	ZBED3	-0.167865	0.000256678
ASPHD1	LINC01871	-0.0193997	0.674854
ASPHD1	FRA10AC1	-0.0149319	0.746792
ASPHD1	KIFC2	0.222503	1.10409e-06
ASPHD1	CISD3	0.0698718	0.130381
ASPHD1	CTDSP2	-0.133248	0.00380395
ASPHD1	ZNF146	-0.141566	0.00209513
ASPHD1	TBC1D7	-0.0931647	0.0435104
ASPHD1	DUSP5	0.197861	1.55399e-05
ASPHD1	CALM1	0.0233487	0.613624
ASPHD1	CALCRL	-0.0716333	0.120942
ASPHD1	MCCC1	0.0140867	0.760675
ASPHD1	AL606834.2	-0.198192	1.50287e-05
ASPHD1	C14orf93	-0.218223	1.78766e-06
ASPHD1	ZBED1	-0.28488	3.16636e-10
ASPHD1	POLI	-0.167818	0.000257712
ASPHD1	PPM1M	-0.0188167	0.684091
ASPHD1	PDPN	0.0323302	0.484415
ASPHD1	MMP11	-0.0162795	0.724828
ASPHD1	SUCLG2	-0.102499	0.0262789
ASPHD1	SERPINB8	0.209436	4.66627e-06
ASPHD1	PRSS33	0.190665	3.17219e-05
ASPHD1	RPS10P7	-0.00908478	0.844271
ASPHD1	KAZN	-0.100266	0.0297506
ASPHD1	ZNF44	-0.0950125	0.0394946
ASPHD1	NME1-NME2	0.0319421	0.489679
ASPHD1	PSMD4	-0.0289459	0.53132
ASPHD1	SS18	-0.103735	0.024512
ASPHD1	SYP	0.131274	0.00436209
ASPHD1	ORC2	-0.0296153	0.521863
ASPHD1	C12orf49	-0.0847648	0.0663472
ASPHD1	AC012306.2	-0.0275191	0.551761
ASPHD1	ARL6IP6	0.0112284	0.808172
ASPHD1	CHAMP1	-0.175597	0.000129981
ASPHD1	DCAF8	-0.169035	0.000231995
ASPHD1	VAX2	0.00641101	0.889751
ASPHD1	IARS2	-0.149569	0.00114496
ASPHD1	DNPH1	0.00120792	0.979164
ASPHD1	MTM1	-0.101373	0.0279828
ASPHD1	SERPINB9	-0.108704	0.0184049
ASPHD1	KAT2B	-0.0699071	0.130187
ASPHD1	GTF2IP4	-0.0543715	0.239404
ASPHD1	EPAS1	0.029309	0.52618
ASPHD1	SLC16A1	-0.194028	2.28005e-05
ASPHD1	ADRA2A	0.00686849	0.88194
ASPHD1	HPS1	-0.0117327	0.799735
ASPHD1	AL031727.1	-0.0428327	0.354163
ASPHD1	IGHV3OR16-9	-0.0283794	0.53939
ASPHD1	RARA	-0.0789171	0.0874525
ASPHD1	FAM220A	-0.0178942	0.698805
ASPHD1	FGGY	0.0902035	0.0506606
ASPHD1	CAV2	-0.0343403	0.457653
ASPHD1	CLDN23	0.130515	0.00459561
ASPHD1	SLC35F1	0.0627949	0.174122
ASPHD1	HYAL1	-0.0452916	0.327191
ASPHD1	TTC4	-0.0257596	0.577486
ASPHD1	PARP2	-0.187945	4.12602e-05
ASPHD1	RFWD3	-0.0579829	0.20957
ASPHD1	SUMF1	0.158922	0.000543853
ASPHD1	ATG3	0.0124052	0.78852
ASPHD1	MSRB3	-0.105855	0.0217199
ASPHD1	TIAM1	0.0953708	0.0387533
ASPHD1	CASP2	-0.0970799	0.0353777
ASPHD1	RUBCN	0.0523236	0.257591
ASPHD1	DSTNP2	0.259113	1.19722e-08
ASPHD1	PIK3CD	-0.0367631	0.426525
ASPHD1	EFNA3	0.010961	0.812654
ASPHD1	MID1IP1	0.00509956	0.912202
ASPHD1	RUVBL1	0.138174	0.00268237
ASPHD1	DGCR11	0.0141959	0.758878
ASPHD1	CEBPZ	-0.0385698	0.404136
ASPHD1	OIP5-AS1	-0.0987038	0.0324053
ASPHD1	USB1	0.0961585	0.037165
ASPHD1	RHOB	-0.0180775	0.695872
ASPHD1	RETREG1	0.220943	1.31756e-06
ASPHD1	CRYL1	-0.293437	8.69857e-11
ASPHD1	SYNPO2	-0.032885	0.476945
ASPHD1	SMU1	-0.182249	7.07135e-05
ASPHD1	CUEDC1	-0.0155834	0.736147
ASPHD1	GPBP1L1	-0.0846196	0.0668157
ASPHD1	RPS2	0.0223454	0.628949
ASPHD1	FBXO9	-0.151623	0.000975686
ASPHD1	BACE1-AS	-0.139522	0.00243294
ASPHD1	IRX1	-0.0245066	0.596143
ASPHD1	CLK4	-0.0938886	0.0418979
ASPHD1	IFT88	-0.216813	2.09096e-06
ASPHD1	EIF2B3	0.0390679	0.398089
ASPHD1	NSUN5P1	-3.82253e-05	0.999341
ASPHD1	MRGPRX4	0.250857	3.54068e-08
ASPHD1	AC079250.1	0.0233462	0.613662
ASPHD1	ZBED2	0.00938985	0.839112
ASPHD1	AP005233.2	-0.0597416	0.196055
ASPHD1	LINC02454	0.256159	1.77242e-08
ASPHD1	PACS1	-0.0093452	0.839867
ASPHD1	SLC4A3	0.292765	9.64329e-11
ASPHD1	METTL7B	0.180683	8.17686e-05
ASPHD1	ITGB4	0.0508571	0.271187
ASPHD1	ARHGEF26	-0.0200175	0.665118
ASPHD1	RARRES2	0.128348	0.0053258
ASPHD1	MMP16	0.0708304	0.125176
ASPHD1	ZNF34	-0.0976017	0.0343981
ASPHD1	DNAJC3	-0.0402788	0.383616
ASPHD1	FKBP11	0.123952	0.00713571
ASPHD1	AC004656.1	-0.156017	0.00068836
ASPHD1	TSPYL2	0.0458445	0.321315
ASPHD1	CES1	0.0303445	0.511662
ASPHD1	LRRFIP2	-0.156773	0.000647692
ASPHD1	LPCAT3	-0.0098363	0.831574
ASPHD1	CDIPT	0.307725	9.12134e-12
ASPHD1	MDM2	-0.0799455	0.0833924
ASPHD1	SMCHD1	-0.142167	0.00200428
ASPHD1	LYPLA2	0.1073	0.0199799
ASPHD1	ZFP28	-0.00512479	0.911769
ASPHD1	ENC1	-0.144305	0.00170941
ASPHD1	PANX2	0.318307	1.58339e-12
ASPHD1	ACBD6	-0.196896	1.71266e-05
ASPHD1	SALL2	0.0564812	0.221633
ASPHD1	IRF9	-0.130245	0.00468148
ASPHD1	AC060780.3	-0.0400558	0.386257
ASPHD1	RTTN	-0.204341	7.99101e-06
ASPHD1	ARL14EP	-0.151503	0.000984904
ASPHD1	SYNGR2	0.24473	7.72553e-08
ASPHD1	LYSMD4	-0.0740987	0.108637
ASPHD1	THOC1	-0.133073	0.00385071
ASPHD1	OR7E38P	0.165519	0.000313708
ASPHD1	C14orf119	-0.106572	0.0208413
ASPHD1	ACAP3	0.184805	5.56376e-05
ASPHD1	HCFC1	-0.0902449	0.0505543
ASPHD1	MLF1	0.204448	7.9031e-06
ASPHD1	LCE1A	-0.0395823	0.391901
ASPHD1	CEP76	-0.110664	0.0163891
ASPHD1	SEZ6L2	0.796571	2.36253e-104
ASPHD1	IPO5	-0.158042	0.000584327
ASPHD1	KIF18B	-0.106287	0.0211863
ASPHD1	SLC25A13	-0.132607	0.00397769
ASPHD1	EME2	0.0065263	0.887782
ASPHD1	BRCC3	-0.109421	0.0176441
ASPHD1	IQANK1	0.0163907	0.723025
ASPHD1	KRT8	0.0822671	0.074785
ASPHD1	PALM	0.0267012	0.563649
ASPHD1	UIMC1	-0.152066	0.000942393
ASPHD1	CBARP	0.241768	1.11829e-07
ASPHD1	UBC	0.0913472	0.0477904
ASPHD1	SAT1	-0.211189	3.86568e-06
ASPHD1	IGHV3-21	-0.0127157	0.783358
ASPHD1	TRIM33	-0.123878	0.00717037
ASPHD1	RAB11B	0.114014	0.0133888
ASPHD1	ATAT1	-0.125322	0.00652012
ASPHD1	SIL1	0.162689	0.000398244
ASPHD1	MIR8071-1	0.0166314	0.719128
ASPHD1	CDK13	-0.0631668	0.171581
ASPHD1	SETD1A	0.0244578	0.596874
ASPHD1	MT-TP	0.0038077	0.934385
ASPHD1	INCENP	-0.199963	1.25534e-05
ASPHD1	ELFN1	-0.0121294	0.793115
ASPHD1	OGFRL1	-0.0338935	0.463529
ASPHD1	STK39	-0.0767852	0.0963751
ASPHD1	GEMIN4	-0.135894	0.00315757
ASPHD1	PCK2	0.165545	0.000313036
ASPHD1	CDC27	-0.0966598	0.0361833
ASPHD1	TMEM176B	0.0848721	0.0660031
ASPHD1	SNORA65	-0.0294137	0.524702
ASPHD1	KIFC1	-0.162972	0.000388936
ASPHD1	ZNF302	-0.109067	0.0180166
ASPHD1	IRF2BP2	-0.202834	9.34622e-06
ASPHD1	ACOX3	-0.0753256	0.102893
ASPHD1	FBXL18	0.0398716	0.388447
ASPHD1	AC073335.2	0.112991	0.0142497
ASPHD1	MYH9	0.108131	0.0190343
ASPHD1	TRAPPC2B	-0.0503995	0.275529
ASPHD1	RHOQ	-0.066585	0.149504
ASPHD1	LYNX1	0.155307	0.000728747
ASPHD1	TMEM132A	0.186221	4.86542e-05
ASPHD1	TMEM87A	0.0650625	0.159055
ASPHD1	RIDA	0.0538878	0.243616
ASPHD1	USP19	-0.119149	0.00972601
ASPHD1	ANKS3	0.0750543	0.104142
ASPHD1	PTPRC	-0.0511896	0.268063
ASPHD1	UBE2Q2	0.0444676	0.336078
ASPHD1	HMGN2P17	-0.081772	0.0765574
ASPHD1	STAT6	-0.159293	0.000527557
ASPHD1	NLRP1	-0.012805	0.781874
ASPHD1	SLITRK2	-0.0386605	0.40303
ASPHD1	MPZL1	-0.148199	0.00127243
ASPHD1	CLIP2	0.301664	2.4103e-11
ASPHD1	AC027644.3	0.110031	0.017018
ASPHD1	CRTC2	-0.035313	0.445005
ASPHD1	NGDN	-0.153709	0.000827757
ASPHD1	LMBR1L	-0.0298811	0.518132
ASPHD1	FAM198B	-0.117463	0.0108162
ASPHD1	NCKAP1	0.00312505	0.946129
ASPHD1	SNRNP40	-0.0418085	0.3658
ASPHD1	RASSF7	0.214472	2.70588e-06
ASPHD1	TLE4	-0.176073	0.000124539
ASPHD1	ALAS1	0.0943956	0.0407988
ASPHD1	ICAM3	-0.0252525	0.585004
ASPHD1	ACOT8	0.2052	7.30519e-06
ASPHD1	MIR3936	-0.0560086	0.225529
ASPHD1	PDGFRB	-0.0730009	0.113988
ASPHD1	AC091286.1	-0.155734	0.000704195
ASPHD1	FCER2	0.00546389	0.905957
ASPHD1	SDHAF2	-0.0246498	0.593997
ASPHD1	NOL12	0.0331862	0.472917
ASPHD1	SYF2	-0.0868564	0.0598978
ASPHD1	PI15	-0.0033491	0.942273
ASPHD1	LYL1	0.0358895	0.437605
ASPHD1	TTC7A	0.113032	0.0142142
ASPHD1	MANBAL	0.0674223	0.144442
ASPHD1	TMIGD3	0.0159356	0.730412
ASPHD1	KSR1	-0.18947	3.5623e-05
ASPHD1	AC006058.1	-0.125274	0.00654074
ASPHD1	AC007969.1	0.0327433	0.478847
ASPHD1	NAPEPLD	-0.0199023	0.666931
ASPHD1	KIAA0232	-0.13306	0.0038542
ASPHD1	DIS3	-0.0952506	0.0390005
ASPHD1	PCIF1	-0.120645	0.0088412
ASPHD1	BTBD9	-0.118001	0.0104572
ASPHD1	MKNK2	-0.0364792	0.430108
ASPHD1	GRIK3	-0.073817	0.109991
ASPHD1	CD79A	0.00096187	0.983407
ASPHD1	KIF22	-0.0149555	0.746406
ASPHD1	NEPRO	-0.155784	0.000701382
ASPHD1	AK6	-0.0400142	0.386751
ASPHD1	MIPEPP3	-0.135544	0.00323683
ASPHD1	IGKV1-13	-0.0578413	0.210687
ASPHD1	RPS14P8	-0.0501435	0.277977
ASPHD1	GPN1	-0.0521384	0.259282
ASPHD1	PTCD1	0.0798118	0.0839114
ASPHD1	MIR589	0.0795191	0.0850569
ASPHD1	PLD1	0.167998	0.000253755
ASPHD1	HERC3	-0.221521	1.23419e-06
ASPHD1	MAP3K12	0.120253	0.00906598
ASPHD1	FAM189B	0.0624098	0.176783
ASPHD1	VPS16	-0.0154009	0.739123
ASPHD1	EAPP	-0.211526	3.72762e-06
ASPHD1	PPP1R3F	0.265687	4.9135e-09
ASPHD1	RPA3	0.132728	0.00394439
ASPHD1	SH3BP5L	-0.102665	0.0260357
ASPHD1	ISY1	0.0639479	0.166333
ASPHD1	CHKB	0.0213647	0.644085
ASPHD1	TROVE2	-0.164174	0.000351563
ASPHD1	ZNF473	-0.102783	0.0258636
ASPHD1	SOCS7	-0.120457	0.0089484
ASPHD1	CCL17	-0.172941	0.000164752
ASPHD1	ABHD4	-0.0290773	0.529456
ASPHD1	TRAM2	0.00187216	0.967711
ASPHD1	DIAPH2	0.0642214	0.164525
ASPHD1	OSBPL3	0.185785	5.07097e-05
ASPHD1	SKA3	-0.178304	0.00010173
ASPHD1	RPS18P9	-0.0521956	0.258758
ASPHD1	RNF4	-0.0435699	0.345934
ASPHD1	PTAFR	-0.0227884	0.622162
ASPHD1	NFKB1	-0.068089	0.140505
ASPHD1	CD151	0.335149	8.42841e-14
ASPHD1	GPAT3	0.3051	1.39323e-11
ASPHD1	PLOD1	0.23248	3.45755e-07
ASPHD1	ILF3	-0.173162	0.00016155
ASPHD1	NLN	-0.135217	0.00331267
ASPHD1	TPD52L2	0.165633	0.000310707
ASPHD1	CAND1	-0.174524	0.0001431
ASPHD1	SRGN	0.000138031	0.997619
ASPHD1	ATXN7	-0.0405851	0.380008
ASPHD1	FAM86C1	0.0220025	0.634224
ASPHD1	FDPS	-0.100145	0.0299485
ASPHD1	MRPS18A	0.0182474	0.693158
ASPHD1	LBHD1	-0.00901128	0.845515
ASPHD1	EGLN2	-0.0409778	0.375411
ASPHD1	AGBL5	-0.0275265	0.551654
ASPHD1	TCF7L1	-0.160108	0.000493372
ASPHD1	AL359076.1	-0.100522	0.0293328
ASPHD1	THG1L	-0.126459	0.0060457
ASPHD1	SFPQ	-0.153567	0.000837144
ASPHD1	ZFP69	-0.0373204	0.419543
ASPHD1	L3MBTL3	-0.119591	0.00945673
ASPHD1	YBX1P1	0.0289202	0.531685
ASPHD1	NAA15	-0.167022	0.000275958
ASPHD1	PABPC5	-0.163893	0.000359974
ASPHD1	SESN2	0.106806	0.0205607
ASPHD1	POLR3K	0.103809	0.0244096
ASPHD1	SRC	-0.107758	0.0194537
ASPHD1	PRKCB	-0.0544538	0.238693
ASPHD1	FEN1	-0.133213	0.00381324
ASPHD1	GOLGA8B	0.0307866	0.505527
ASPHD1	NUDT19	0.0916784	0.0469853
ASPHD1	VOPP1	0.0632864	0.17077
ASPHD1	CLEC14A	-0.0715156	0.121556
ASPHD1	C2orf68	-0.183971	6.01902e-05
ASPHD1	TRMT12	-0.124864	0.00672045
ASPHD1	GOLGA1	0.00155549	0.97317
ASPHD1	SRP14-AS1	0.0490122	0.288978
ASPHD1	DCUN1D1	-0.0332548	0.472002
ASPHD1	IGHD3-10	-0.0275376	0.551492
ASPHD1	BMP1	0.184552	5.69839e-05
ASPHD1	PIGB	0.00367687	0.936634
ASPHD1	TMEM164	-0.0970266	0.0354789
ASPHD1	TMEM255A	0.0173385	0.707722
ASPHD1	AC005281.1	-0.104005	0.0241406
ASPHD1	RPAP2	-0.150294	0.00108236
ASPHD1	FKBP8	0.193333	2.44221e-05
ASPHD1	ANKRD42	-0.0206426	0.655325
ASPHD1	MAGEA4	-0.0604912	0.190492
ASPHD1	AC010186.2	0.0415503	0.368771
ASPHD1	CEP63	-0.0431146	0.351002
ASPHD1	PLPP1	-0.0887591	0.0544896
ASPHD1	JOSD2	0.242666	1.0002e-07
ASPHD1	ECSCR	-0.0479137	0.299935
ASPHD1	SCNM1	-0.00449822	0.92252
ASPHD1	AIDA	0.0140931	0.76057
ASPHD1	ING1	-0.0604287	0.190951
ASPHD1	AL031775.1	-0.00732567	0.874145
ASPHD1	CHST15	-0.0423124	0.360046
ASPHD1	SLC39A1	0.019358	0.675513
ASPHD1	MEIS3P1	-0.0882739	0.0558285
ASPHD1	NAA60	0.0890717	0.0536412
ASPHD1	NFIA	-0.230348	4.45096e-07
ASPHD1	NME7	-0.0959988	0.0374825
ASPHD1	AC005912.1	-0.0072431	0.875552
ASPHD1	MIDN	-0.0534497	0.247476
ASPHD1	UTP3	-0.144347	0.00170402
ASPHD1	PTP4A1	0.0933933	0.0429958
ASPHD1	CD1C	-0.0692802	0.133676
ASPHD1	LGALS3	0.152998	0.00087567
ASPHD1	KDM6A	-0.146075	0.00149608
ASPHD1	INTS1	0.143431	0.0018247
ASPHD1	E2F1	0.0711099	0.123689
ASPHD1	TBC1D2	0.0627619	0.174349
ASPHD1	PTHLH	0.124327	0.00696215
ASPHD1	SPAG7	-0.0935826	0.0425734
ASPHD1	AC093323.1	-0.117959	0.0104846
ASPHD1	BRMS1	0.0250264	0.588371
ASPHD1	SLIRP	-0.0185451	0.688412
ASPHD1	RAD1	-0.102702	0.0259813
ASPHD1	AC060766.7	-0.187642	4.24799e-05
ASPHD1	NMT2	-0.0595034	0.197847
ASPHD1	ERAP2	-0.0978586	0.0339245
ASPHD1	RBM7	-0.0918528	0.0465659
ASPHD1	BTN3A2	-0.082799	0.0729185
ASPHD1	AC009509.4	0.132412	0.00403206
ASPHD1	RTN4	0.128636	0.005223
ASPHD1	PPFIA3	0.256703	1.64962e-08
ASPHD1	ABCG1	-0.0343858	0.457058
ASPHD1	ADAR	-0.191127	3.03237e-05
ASPHD1	SUGCT	0.00789598	0.864438
ASPHD1	PRR22	-0.0149918	0.745811
ASPHD1	PRICKLE2	0.049778	0.2815
ASPHD1	HAUS2	0.0302477	0.51301
ASPHD1	IL1RN	0.0176292	0.703052
ASPHD1	BTD	-0.0856545	0.0635375
ASPHD1	DPH6	0.00256542	0.955765
ASPHD1	ZMYM1	-0.0994784	0.0310642
ASPHD1	SURF4	0.172675	0.000168678
ASPHD1	MYL6	-0.0155942	0.735971
ASPHD1	TMX4	0.0179973	0.697154
ASPHD1	NACA3P	-0.0498227	0.281067
ASPHD1	DTX4	-0.180376	8.41206e-05
ASPHD1	TNFRSF11B	0.0542718	0.240268
ASPHD1	DDX18	-0.0116732	0.800729
ASPHD1	KLHL17	0.103918	0.0242593
ASPHD1	HLA-DRA	0.00779955	0.866078
ASPHD1	HIST2H2BC	-0.0644404	0.163087
ASPHD1	CHD3	-0.320437	1.1035e-12
ASPHD1	CCHCR1	-9.11136e-05	0.998428
ASPHD1	AC007405.3	0.158218	0.000576009
ASPHD1	VPS72	-0.0922195	0.0456942
ASPHD1	NOL10	0.0250701	0.587719
ASPHD1	FAM122B	0.0891702	0.0533761
ASPHD1	YWHAE	-0.170542	0.000203478
ASPHD1	AC055720.2	0.0506245	0.273388
ASPHD1	RAB25	-0.0272287	0.555967
ASPHD1	CRLS1	0.024408	0.597623
ASPHD1	KBTBD6	-0.122449	0.00787058
ASPHD1	ATF5	0.139344	0.0024647
ASPHD1	FGF14-AS2	-0.084582	0.0669373
ASPHD1	RPLP0	-0.0476532	0.302573
ASPHD1	P2RY1	0.12639	0.00607336
ASPHD1	AC011294.1	0.00449556	0.922566
ASPHD1	UHMK1	-0.0155652	0.736443
ASPHD1	ROCK2	-0.0948892	0.0397524
ASPHD1	JPT2	-0.0791059	0.0866953
ASPHD1	IL10RB	0.0545094	0.238213
ASPHD1	NBPF1	-0.116998	0.0111351
ASPHD1	CCNT1	-0.0805147	0.0812111
ASPHD1	UGGT1	0.11005	0.016999
ASPHD1	SACM1L	-0.0674247	0.144427
ASPHD1	HYAL3	0.204443	7.90682e-06
ASPHD1	TIMM23B	0.0121147	0.79336
ASPHD1	CIRBP-AS1	0.0661448	0.15222
ASPHD1	FAM49A	-0.146593	0.00143843
ASPHD1	ZC3H7B	-0.0197886	0.66872
ASPHD1	HNRNPAB	-0.0626383	0.175201
ASPHD1	MRPL30	-0.0144758	0.754273
ASPHD1	MROH1	0.140335	0.00229306
ASPHD1	THSD1	0.00520502	0.910393
ASPHD1	CREB1	-0.178902	9.63191e-05
ASPHD1	ST3GAL6	-0.0568726	0.218442
ASPHD1	AMZ2P1	-0.198236	1.49618e-05
ASPHD1	MTA3	-0.122151	0.00802431
ASPHD1	SREK1	-0.134828	0.00340494
ASPHD1	PTPN18	0.112673	0.0145262
ASPHD1	TOB2	-0.0260751	0.572833
ASPHD1	PNMA1	-0.075635	0.101483
ASPHD1	NDUFA9	0.00667857	0.885181
ASPHD1	UHRF1BP1	-0.221793	1.19675e-06
ASPHD1	TFIP11	0.060934	0.187261
ASPHD1	PIGO	0.026567	0.565611
ASPHD1	KCNQ5	-0.0424372	0.358629
ASPHD1	PPP1R8	-0.070654	0.126122
ASPHD1	SRP72	-0.142521	0.00195241
ASPHD1	FGD1	-0.134498	0.00348504
ASPHD1	NDUFA2	-0.0371478	0.421698
ASPHD1	MIR181A2HG	-0.148779	0.00121691
ASPHD1	PEBP1	-0.085108	0.0652517
ASPHD1	TRIM38	-0.12601	0.00622925
ASPHD1	RNFT1	-0.0255827	0.580103
ASPHD1	GHDC	0.109871	0.0171806
ASPHD1	RALGPS2	-0.131271	0.00436289
ASPHD1	KNTC1	-0.166	0.000301131
ASPHD1	BMS1	0.0364646	0.430293
ASPHD1	HNRNPF	-0.181847	7.34087e-05
ASPHD1	SORBS3	0.0711605	0.123422
ASPHD1	CXADR	0.201311	1.09359e-05
ASPHD1	L3HYPDH	-0.0176951	0.701994
ASPHD1	TIMM23	0.0981268	0.0334359
ASPHD1	PPP1R14C	0.0888109	0.0543482
ASPHD1	SLFN11	-0.0954276	0.0386369
ASPHD1	APPL2	-0.298913	3.71939e-11
ASPHD1	AC145423.2	-0.0646659	0.161617
ASPHD1	ZNF444	0.0528162	0.253132
ASPHD1	THOC5	0.0626833	0.17489
ASPHD1	HYLS1	-0.224348	8.94381e-07
ASPHD1	FAM185A	-0.0306594	0.507288
ASPHD1	TRIM69	-0.0234156	0.612607
ASPHD1	THNSL1	0.0469322	0.309955
ASPHD1	KDM7A	-0.00715496	0.877054
ASPHD1	SWSAP1	-0.0198453	0.667826
ASPHD1	BAZ2A	-0.10682	0.0205435
ASPHD1	PDE7A	-0.20669	6.24618e-06
ASPHD1	SNORA11F	0.00605043	0.895916
ASPHD1	QPRT	-0.127325	0.00570551
ASPHD1	RAB4B	0.191305	2.98037e-05
ASPHD1	TRIM26	-0.19196	2.79522e-05
ASPHD1	SRRD	-0.0142372	0.758197
ASPHD1	STEAP3	0.365944	2.43549e-16
ASPHD1	DEPP1	0.074929	0.104722
ASPHD1	SLC16A5	0.0242161	0.600508
ASPHD1	MAFF	0.245923	6.64803e-08
ASPHD1	AL589765.4	0.291526	1.16514e-10
ASPHD1	NHLRC3	-0.027681	0.549422
ASPHD1	LIN52	-0.169988	0.000213553
ASPHD1	MEGF9	-0.117386	0.0108682
ASPHD1	GPCPD1	-0.218374	1.75785e-06
ASPHD1	ITM2C	0.0340252	0.461792
ASPHD1	VWF	-0.0944766	0.0406256
ASPHD1	DUX4L50	0.0261661	0.571494
ASPHD1	DARS2	-0.0763859	0.0981244
ASPHD1	MED17	-0.232092	3.62112e-07
ASPHD1	IMMP2L	-0.0392133	0.396333
ASPHD1	ABCD4	-0.291842	1.11032e-10
ASPHD1	C7orf43	0.103088	0.0254232
ASPHD1	PSD4	0.0516405	0.263865
ASPHD1	TIFA	-0.127226	0.00574343
ASPHD1	TMEM161B-AS1	0.0109924	0.812127
ASPHD1	CEP72	-0.131842	0.00419425
ASPHD1	MUC15	-0.0346998	0.452955
ASPHD1	NDUFA11	0.152963	0.0008781
ASPHD1	CHST11	0.0502431	0.277023
ASPHD1	MRPL22	-0.0818115	0.0764147
ASPHD1	SMAD3	-0.188435	3.9363e-05
ASPHD1	RBM23	-0.213213	3.10451e-06
ASPHD1	ZNF175	-0.0841309	0.0684112
ASPHD1	SPTBN1	-0.0732645	0.112685
ASPHD1	TRAPPC8	-0.141574	0.00209382
ASPHD1	VMP1	-0.0349751	0.449376
ASPHD1	ZSWIM3	-0.00285424	0.950791
ASPHD1	REX1BD	0.121579	0.00832621
ASPHD1	GPATCH3	-0.0946047	0.0403528
ASPHD1	ZBTB1	-0.180753	8.12409e-05
ASPHD1	TUBGCP3	-0.159092	0.00053632
ASPHD1	TSPAN9	-0.126782	0.00591655
ASPHD1	AC004585.1	-0.0246742	0.593632
ASPHD1	CAMK2N1	0.322718	7.47406e-13
ASPHD1	SYNM	0.118946	0.00985197
ASPHD1	COL15A1	-0.0584306	0.206068
ASPHD1	SRI	0.0233391	0.613769
ASPHD1	KDM5D	-0.130829	0.00449747
ASPHD1	CLTB	0.0129412	0.779613
ASPHD1	CCDC134	0.209086	4.8441e-06
ASPHD1	ATP5MC1	0.0168239	0.716016
ASPHD1	AMD1	-0.0658188	0.154255
ASPHD1	SERINC5	0.140987	0.00218617
ASPHD1	NFYA	-0.186301	4.82809e-05
ASPHD1	PDK3	-0.066191	0.151933
ASPHD1	AC092611.3	0.0166316	0.719124
ASPHD1	NONO	-0.23826	1.72223e-07
ASPHD1	WDR45	0.166107	0.000298405
ASPHD1	CCDC14	-0.0878688	0.0569674
ASPHD1	MBLAC2	-0.148347	0.00125802
ASPHD1	MRPL4	0.125339	0.00651258
ASPHD1	SLC1A1	0.133893	0.00363627
ASPHD1	UBXN1	-0.0836819	0.0699043
ASPHD1	EGFL8	-0.091779	0.0467429
ASPHD1	HOXB4	-0.126578	0.0059978
ASPHD1	FBN1	-0.0676165	0.143286
ASPHD1	TMSB4X	0.0359274	0.437121
ASPHD1	EMID1	0.0743141	0.10761
ASPHD1	SOWAHC	0.011004	0.811933
ASPHD1	PROSER1	-0.184424	5.7675e-05
ASPHD1	UBA52	0.0813862	0.0779618
ASPHD1	HINT1	-0.15696	0.000637971
ASPHD1	POLE4	0.0569762	0.217603
ASPHD1	TIMM8B	-0.0671694	0.145957
ASPHD1	LSR	0.0582043	0.207832
ASPHD1	C20orf27	0.0949831	0.0395558
ASPHD1	AP000720.1	-0.1741	0.000148622
ASPHD1	LHX2	-0.0905733	0.0497172
ASPHD1	ALG12	0.100427	0.029487
ASPHD1	HIP1	-0.00235497	0.95939
ASPHD1	L2HGDH	-0.0928164	0.0443047
ASPHD1	LRRC8B	0.0329967	0.475449
ASPHD1	GNA11	0.0723436	0.117291
ASPHD1	OXA1L	-0.129056	0.00507637
ASPHD1	SNHG11	0.0438243	0.343122
ASPHD1	EPDR1	0.130715	0.00453284
ASPHD1	RYK	-0.0201265	0.663407
ASPHD1	PPARA	0.125917	0.00626781
ASPHD1	TOLLIP-AS1	0.0662926	0.151304
ASPHD1	MED11	-0.105139	0.0226307
ASPHD1	IQGAP2	-0.119108	0.00975089
ASPHD1	PSMC5	0.00677486	0.883538
ASPHD1	AC079922.1	0.0389448	0.399578
ASPHD1	AC107956.1	-0.0425115	0.357788
ASPHD1	OSBP	-0.0120512	0.794419
ASPHD1	CCDC136	0.0128916	0.780436
ASPHD1	PLA2G2D	-0.0208832	0.651572
ASPHD1	MAP2K3	0.328887	2.56237e-13
ASPHD1	PPIE	0.0785769	0.0888298
ASPHD1	ZNF18	-0.140518	0.00226265
ASPHD1	TCEAL3	0.216983	2.05204e-06
ASPHD1	TMEM223	-0.0638039	0.167291
ASPHD1	TEAD3	-0.0476414	0.302693
ASPHD1	AL080243.2	0.0147457	0.749844
ASPHD1	MIR210HG	-0.0155487	0.736713
ASPHD1	EIF3H	-0.0900708	0.0510028
ASPHD1	GNL1	0.0633951	0.170034
ASPHD1	SEMA6C	-0.0507129	0.272551
ASPHD1	CRYZL2P	-0.0408237	0.37721
ASPHD1	PURB	0.0780778	0.0908826
ASPHD1	TGDS	-0.099185	0.0315664
ASPHD1	TDRD3	-0.0618411	0.180768
ASPHD1	SNORD1B	-0.0716128	0.121049
ASPHD1	NDRG1	0.123844	0.00718663
ASPHD1	ACAP1	0.00244659	0.957812
ASPHD1	ARL10	-0.105197	0.0225558
ASPHD1	SYMPK	0.0515421	0.264777
ASPHD1	ENPP1	-0.0771536	0.0947836
ASPHD1	AC073896.4	-0.071909	0.119515
ASPHD1	FCGR2A	0.169638	0.000220162
ASPHD1	NCAM1	-0.016731	0.717517
ASPHD1	DDIT3	0.0882204	0.0559779
ASPHD1	STX2	-0.0265777	0.565454
ASPHD1	PIM1	-0.038708	0.402453
ASPHD1	RCN3	0.319649	1.26159e-12
ASPHD1	C15orf41	-0.0379658	0.411542
ASPHD1	MARCO	0.0069832	0.879983
ASPHD1	MAP2K2	0.0424452	0.358539
ASPHD1	PMS2P5	0.0103151	0.823508
ASPHD1	AP003392.2	-0.156031	0.000687617
ASPHD1	UBQLN2	-0.128935	0.00511828
ASPHD1	LPAR3	0.0629935	0.172761
ASPHD1	PARVG	0.0100715	0.827609
ASPHD1	SNX21	0.186718	4.64007e-05
ASPHD1	LINC02084	-0.0171281	0.711109
ASPHD1	CD302	0.0224145	0.627888
ASPHD1	CDH19	0.140221	0.00231229
ASPHD1	TSPY26P	-0.0366028	0.428546
ASPHD1	EIF3B	0.164963	0.000328882
ASPHD1	LINC01563	-0.0390321	0.398521
ASPHD1	SEC61A2	-0.00171042	0.970499
ASPHD1	GCLM	-0.0466495	0.312881
ASPHD1	C6orf226	0.042381	0.359267
ASPHD1	FAM168A	-0.11122	0.0158537
ASPHD1	STEAP1B	0.0453646	0.326411
ASPHD1	GDPD5	-0.156053	0.000686402
ASPHD1	KYAT1	0.140483	0.00226836
ASPHD1	ENPP4	0.0222148	0.630955
ASPHD1	HABP4	-0.0435918	0.345691
ASPHD1	ARHGAP4	-0.0353682	0.444294
ASPHD1	RWDD3	-0.112509	0.0146715
ASPHD1	PTPRA	-0.154843	0.000756302
ASPHD1	PTPRF	0.04464	0.334206
ASPHD1	OTUD1	0.0374307	0.418169
ASPHD1	SRSF9	-0.0996621	0.0307532
ASPHD1	GNG4	0.206264	6.53283e-06
ASPHD1	FUZ	0.106616	0.0207872
ASPHD1	CSF1	0.0592921	0.199447
ASPHD1	ATP11C	-0.0447962	0.332516
ASPHD1	LONP2	-0.0928584	0.0442084
ASPHD1	ASB13	0.0963765	0.0367353
ASPHD1	PCGF6	-0.0275539	0.551258
ASPHD1	MBD4	0.0537482	0.244841
ASPHD1	LINC01480	0.0132049	0.775241
ASPHD1	SERF2	0.216299	2.21336e-06
ASPHD1	ARL1	0.0040113	0.930885
ASPHD1	DIMT1	-0.169508	0.00022266
ASPHD1	MRM1	0.0152711	0.741244
ASPHD1	MTHFSD	-0.0509717	0.270108
ASPHD1	SLC25A3	-0.221039	1.30344e-06
ASPHD1	ZNF12	-0.0676509	0.143082
ASPHD1	GMNN	-0.224275	9.01899e-07
ASPHD1	RNF41	-0.0686154	0.137455
ASPHD1	USP51	-0.158051	0.000583914
ASPHD1	CALD1	-0.0477493	0.301598
ASPHD1	FAM76A	-0.0518106	0.262293
ASPHD1	STK11	-0.0792839	0.0859865
ASPHD1	NEAT1	-0.0564137	0.222186
ASPHD1	FLJ42351	0.351614	4.00716e-15
ASPHD1	LOXL2	0.0777996	0.0920431
ASPHD1	45173	0.0967931	0.035926
ASPHD1	EMC6	0.044635	0.334261
ASPHD1	NR4A1	0.198658	1.43355e-05
ASPHD1	SPRED3	0.324656	5.35327e-13
ASPHD1	TACO1	-0.0291944	0.527799
ASPHD1	DHTKD1	-0.0650386	0.159208
ASPHD1	AC092651.2	-0.00208586	0.964028
ASPHD1	RPAP3	-0.0488951	0.290132
ASPHD1	NUDT5	0.0706105	0.126356
ASPHD1	ARF5	0.117754	0.0106204
ASPHD1	PSMA3	-0.0892192	0.0532447
ASPHD1	KLF11	-0.154993	0.000747256
ASPHD1	CHURC1	-0.166375	0.000291669
ASPHD1	HLA-DOB	-0.0167801	0.716724
ASPHD1	DCAF16	-0.204005	8.2762e-06
ASPHD1	PET117	-0.0423456	0.359668
ASPHD1	KRTCAP2	0.0872312	0.0587988
ASPHD1	SFXN5	0.193037	2.51451e-05
ASPHD1	ZNF584	0.0437742	0.343675
ASPHD1	AC092821.1	0.115418	0.0122827
ASPHD1	AFMID	-0.0016753	0.971105
ASPHD1	MESD	-0.0263832	0.568304
ASPHD1	TECPR2	-0.0864631	0.0610694
ASPHD1	MYH11	-0.0221541	0.63189
ASPHD1	PPIH	-0.0426579	0.356133
ASPHD1	SNORA11	-0.0629324	0.173179
ASPHD1	DPY19L1	0.108712	0.0183967
ASPHD1	TRAPPC6A	0.0370704	0.422668
ASPHD1	FBL	-0.0760467	0.0996304
ASPHD1	RECQL5	0.0343233	0.457876
ASPHD1	MIS18A	-0.128395	0.00530896
ASPHD1	RSBN1	-0.156271	0.000674456
ASPHD1	RPL36AL	-0.0984472	0.0328603
ASPHD1	NENF	-0.0644303	0.163153
ASPHD1	PHLDA2	0.284126	3.54044e-10
ASPHD1	AC026471.1	0.0979861	0.0336916
ASPHD1	IGHV3-23	0.0108608	0.814336
ASPHD1	HPDL	-0.0037196	0.9359
ASPHD1	ARL2BP	0.00397631	0.931486
ASPHD1	LRCH4	-0.031376	0.49741
ASPHD1	MPZL2	-0.070645	0.12617
ASPHD1	CTLA4	0.20436	7.97533e-06
ASPHD1	HIC2	-0.124416	0.00692171
ASPHD1	DIABLO	-0.108328	0.0188162
ASPHD1	GPR4	0.0612632	0.184885
ASPHD1	AC113935.1	-0.0805598	0.0810405
ASPHD1	KPNA6	0.0255509	0.580575
ASPHD1	PHF3	-0.124234	0.00700468
ASPHD1	FN3KRP	-0.0783801	0.0896347
ASPHD1	SPIRE1	-0.0431743	0.350335
ASPHD1	NFKBIZ	0.205962	6.74423e-06
ASPHD1	MIR211	-0.0953145	0.0388689
ASPHD1	YTHDF2	-0.135704	0.00320027
ASPHD1	SLAMF6	-0.035999	0.436208
ASPHD1	FRMD8	0.0327417	0.478869
ASPHD1	TMBIM4	-0.00387711	0.933191
ASPHD1	RPL23AP7	0.161005	0.000458162
ASPHD1	SEMA4B	0.0346222	0.453967
ASPHD1	RPS24	-0.0817391	0.0766763
ASPHD1	UMPS	0.0119413	0.796252
ASPHD1	PLEKHA4	0.271926	2.06247e-09
ASPHD1	MKLN1-AS	0.145113	0.00160876
ASPHD1	THOC2	-0.128938	0.00511724
ASPHD1	ZWILCH	-0.0242754	0.599615
ASPHD1	RAC3	0.0221187	0.632435
ASPHD1	FXYD1	-0.045303	0.32707
ASPHD1	NIPSNAP1	0.100325	0.0296539
ASPHD1	AC093297.2	0.000536594	0.990743
ASPHD1	MAP3K11	-0.0323328	0.48438
ASPHD1	EAF1	-0.0337003	0.466084
ASPHD1	RPL3	-0.0610962	0.186088
ASPHD1	CDKN2A	0.0653419	0.157269
ASPHD1	KEAP1	0.0902587	0.0505189
ASPHD1	ZNF513	0.0989982	0.0318899
ASPHD1	NDUFA3	0.0157376	0.733634
ASPHD1	PDHX	-0.0622372	0.177985
ASPHD1	SFXN3	0.136941	0.00293064
ASPHD1	SUZ12P1	-0.10749	0.0197593
ASPHD1	GCFC2	-0.112892	0.014335
ASPHD1	PBXIP1	0.0233211	0.614042
ASPHD1	NUP107	-0.0774338	0.093587
ASPHD1	HEXIM2	0.11763	0.0107033
ASPHD1	SRPX	0.328511	2.73683e-13
ASPHD1	SCML4	-0.0128638	0.780898
ASPHD1	HNRNPCP1	-0.0423815	0.359261
ASPHD1	SFXN1	-0.00892558	0.846966
ASPHD1	NKD1	-0.0488257	0.290819
ASPHD1	C1orf35	-0.0467514	0.311825
ASPHD1	NSUN5	0.157287	0.000621294
ASPHD1	Z99129.4	-0.0438447	0.342898
ASPHD1	CMBL	0.0810435	0.0792267
ASPHD1	TLR8	-0.0503055	0.276427
ASPHD1	GPR27	-0.00212387	0.963373
ASPHD1	SORCS2	-0.0532436	0.249306
ASPHD1	TUBB	-0.184756	5.58993e-05
ASPHD1	MYBBP1A	0.0817304	0.0767078
ASPHD1	IGHV1-69D	-0.00321864	0.944518
ASPHD1	AIP	0.0569365	0.217925
ASPHD1	RABL2B	-0.0754281	0.102424
ASPHD1	SUCLG1	-0.148775	0.00121729
ASPHD1	VPS8	-0.170867	0.000197765
ASPHD1	AMOTL2	-0.176813	0.000116487
ASPHD1	NF1	-0.170455	0.000205023
ASPHD1	RF00100	0.0177424	0.701237
ASPHD1	BX679664.3	-0.0479803	0.299262
ASPHD1	EIF5B	0.0130823	0.777273
ASPHD1	ZNF614	-0.0739045	0.109569
ASPHD1	PSMA1	-0.122873	0.00765683
ASPHD1	KHDRBS1	-0.259119	1.19636e-08
ASPHD1	LBR	-0.151511	0.000984286
ASPHD1	LHFPL3	-0.0525912	0.255162
ASPHD1	MIR6772	-0.0143621	0.756144
ASPHD1	KRT31	-0.076082	0.099473
ASPHD1	KLK1	0.0958024	0.037876
ASPHD1	CCDC115	0.177761	0.000106885
ASPHD1	XKR8	0.0819124	0.0760511
ASPHD1	LSAMP	-0.0426749	0.355941
ASPHD1	MED28	-0.25644	1.70785e-08
ASPHD1	GATM	0.0624077	0.176798
ASPHD1	C6orf62	-0.0484176	0.294875
ASPHD1	HSD3B7	0.330118	2.06335e-13
ASPHD1	BORA	-0.168141	0.000250639
ASPHD1	AOAH	-0.06006	0.193678
ASPHD1	ADORA2B	0.2123	3.42851e-06
ASPHD1	THAP1	-0.0482204	0.296848
ASPHD1	AC008687.4	0.00167215	0.971159
ASPHD1	ARFGEF1	-0.0809277	0.0796578
ASPHD1	GLS	-0.049615	0.283081
ASPHD1	ZNF451	-0.112072	0.015063
ASPHD1	PLA2G6	0.0390547	0.398249
ASPHD1	CEMIP2	0.0456877	0.322974
ASPHD1	AC004846.1	0.038848	0.400751
ASPHD1	TMSB4XP8	0.0496794	0.282455
ASPHD1	PSMB3	0.0185837	0.687797
ASPHD1	PPP1R13L	0.0743331	0.10752
ASPHD1	TCF3	-0.0131647	0.775907
ASPHD1	ZCCHC7	-0.0591233	0.200732
ASPHD1	NACA	-0.173602	0.000155359
ASPHD1	ZNF468	-0.0860131	0.062433
ASPHD1	PPP1R12B	-0.21143	3.76665e-06
ASPHD1	FAM162A	0.0590976	0.200928
ASPHD1	ECD	0.0364492	0.430487
ASPHD1	ZC3HC1	0.0414019	0.370484
ASPHD1	IDUA	0.210048	4.37024e-06
ASPHD1	FTLP2	0.101934	0.0271228
ASPHD1	AC000089.1	-0.0492444	0.286696
ASPHD1	TET2	-0.263691	6.45536e-09
ASPHD1	SSR1	-0.0676357	0.143172
ASPHD1	C2CD5	-0.13992	0.00236361
ASPHD1	RAB21	-0.0144795	0.754213
ASPHD1	PSMD5	-0.0594341	0.198371
ASPHD1	RNU6-403P	0.0869488	0.0596253
ASPHD1	ZSCAN9	-0.292063	1.07363e-10
ASPHD1	HMCN1	-0.165983	0.000301574
ASPHD1	BSDC1	0.0588375	0.202921
ASPHD1	TMEM260	-0.117634	0.0107005
ASPHD1	KMT2E	-0.107131	0.0201764
ASPHD1	ZNF430	-0.13623	0.00308292
ASPHD1	TCEA1	-0.0722357	0.11784
ASPHD1	AL391069.3	-0.179773	8.89249e-05
ASPHD1	AC006942.1	0.0437256	0.344211
ASPHD1	ASB16-AS1	-0.123809	0.00720313
ASPHD1	CNEP1R1	-0.0422152	0.361151
ASPHD1	ZNF619	-0.187412	4.34243e-05
ASPHD1	FCF1	-0.0977283	0.0341642
ASPHD1	SLC25A33	0.0661392	0.152254
ASPHD1	IVL	-0.021993	0.634371
ASPHD1	PIGQ	0.102992	0.0255614
ASPHD1	AC073869.1	-0.0800505	0.0829865
ASPHD1	FUCA1	-0.0631359	0.17179
ASPHD1	LRWD1	0.174274	0.000146337
ASPHD1	POLR2M	-0.0674804	0.144095
ASPHD1	EMB	0.0636229	0.168502
ASPHD1	NEDD4L	0.0245558	0.595405
ASPHD1	ALPK1	-0.0476767	0.302334
ASPHD1	SLC25A26	0.0265598	0.565716
ASPHD1	NDUFA4L2	-0.0508114	0.271619
ASPHD1	MKNK1	-0.0871493	0.0590374
ASPHD1	TYROBP	0.0257185	0.578094
ASPHD1	AC073861.1	-0.0409841	0.375337
ASPHD1	EN2	0.0422497	0.360758
ASPHD1	HAGLR	-0.0233543	0.613538
ASPHD1	PPP1R9A	0.0900733	0.0509962
ASPHD1	CD247	-0.0276896	0.549298
ASPHD1	KIAA0040	0.0860483	0.0623254
ASPHD1	IGKV3OR2-268	-0.00482409	0.916927
ASPHD1	AL049840.1	-0.133595	0.00371298
ASPHD1	NRAS	-0.132522	0.00400133
ASPHD1	AATF	-0.0177901	0.700472
ASPHD1	XYLB	0.112481	0.0146964
ASPHD1	ZNF324	-0.00736189	0.873528
ASPHD1	MEGF8	0.0135827	0.768991
ASPHD1	EHD3	0.123475	0.00736195
ASPHD1	ELMO1	0.146327	0.00146775
ASPHD1	AC018638.4	-0.0318862	0.490439
ASPHD1	DUSP23	0.158204	0.000576678
ASPHD1	SLK	-0.0390034	0.398869
ASPHD1	NUDCD1	-0.040904	0.376271
ASPHD1	IGLC6	-0.0151383	0.743414
ASPHD1	IGKV3-20	0.0059971	0.896828
ASPHD1	TBC1D1	-0.133259	0.00380115
ASPHD1	WWP1	-0.0501825	0.277604
ASPHD1	DHX40	-0.178258	0.000102158
ASPHD1	OPA1	-0.0220299	0.633801
ASPHD1	ETV7	-0.0727901	0.115039
ASPHD1	IGHV3-20	-0.0273923	0.553596
ASPHD1	SRRM1	-0.157327	0.000619257
ASPHD1	MT-TY	0.0109629	0.812623
ASPHD1	AHNAK	0.0491604	0.28752
ASPHD1	PCSK1	0.268034	3.55358e-09
ASPHD1	PTGFRN	-0.0802339	0.0822815
ASPHD1	TGM2	0.0911873	0.0481835
ASPHD1	KIAA0513	0.0505269	0.274316
ASPHD1	ARSI	0.0420282	0.363284
ASPHD1	BCAR1	0.0190356	0.680617
ASPHD1	RBM45	-0.000655499	0.988692
ASPHD1	AC009133.1	0.0858126	0.0630485
ASPHD1	POC5	-0.0889764	0.0538987
ASPHD1	HOTAIRM1	0.0797449	0.0841719
ASPHD1	ARRB1	-0.141099	0.00216822
ASPHD1	AKR1B10	0.0053675	0.907609
ASPHD1	ATP6AP2	0.0504699	0.274858
ASPHD1	FTLP14	-0.0376522	0.415419
ASPHD1	SYS1	0.0983098	0.033106
ASPHD1	GULP1	-0.0348252	0.451323
ASPHD1	MALT1	-0.0604474	0.190814
ASPHD1	ORC6	-0.0545958	0.237469
ASPHD1	SLU7	-0.0714954	0.121662
ASPHD1	SNORA71B	-0.0652014	0.158165
ASPHD1	SNORA26	-0.0239565	0.604419
ASPHD1	NNT-AS1	-0.16879	0.000236972
ASPHD1	LYPD5	0.0436953	0.344546
ASPHD1	ILVBL	-0.0616279	0.182279
ASPHD1	TMEM254	-0.163088	0.000385164
ASPHD1	SLC39A13	0.141032	0.00217903
ASPHD1	SYNRG	-0.249917	3.99613e-08
ASPHD1	METTL16	-0.169249	0.00022772
ASPHD1	TBC1D16	-0.0863107	0.0615285
ASPHD1	ITM2A	-0.0871942	0.0589064
ASPHD1	FLYWCH2	0.160349	0.000483693
ASPHD1	FAM69B	-0.132548	0.00399397
ASPHD1	ST14	0.0119509	0.796092
ASPHD1	COPS3	-0.104211	0.0238596
ASPHD1	PPP2R3C	-0.193853	2.31987e-05
ASPHD1	45176	-0.0392696	0.395656
ASPHD1	DYNC1LI2	-0.0289187	0.531706
ASPHD1	SUPT4H1	-0.0795795	0.0848195
ASPHD1	ZNF84	-0.180634	8.21392e-05
ASPHD1	ABCD1	0.0378637	0.412801
ASPHD1	ZGPAT	0.0438018	0.343371
ASPHD1	RWDD2A	-0.00463266	0.920212
ASPHD1	HDAC2	-0.165933	0.000302855
ASPHD1	LDAH	-0.0768901	0.0959201
ASPHD1	ARMC10	0.117524	0.0107751
ASPHD1	REV3L	-0.282427	4.54877e-10
ASPHD1	C21orf58	-0.132014	0.0041448
ASPHD1	POLR2I	0.212789	3.25124e-06
ASPHD1	AC074117.1	-0.0292728	0.526692
ASPHD1	CCDC97	-0.087548	0.0578829
ASPHD1	EXOC7	-0.106533	0.020888
ASPHD1	TEKT5	-0.0155379	0.736888
ASPHD1	GFRA3	0.18984	3.43694e-05
ASPHD1	NTSR1	0.139706	0.00240061
ASPHD1	NPEPL1	0.0646771	0.161544
ASPHD1	TKTL1	-0.160603	0.000473665
ASPHD1	LINC01184	0.0524181	0.256731
ASPHD1	ANXA6	-0.084159	0.0683184
ASPHD1	SLC25A11	0.0149299	0.746826
ASPHD1	ABCC1	0.0649311	0.1599
ASPHD1	MRPL41	0.11068	0.0163734
ASPHD1	LINC02482	-0.0375724	0.416409
ASPHD1	ZNF575	0.0899081	0.0514247
ASPHD1	HTR7P1	-0.0384432	0.405681
ASPHD1	PLN	0.0219479	0.635065
ASPHD1	ATXN2	-0.220383	1.40341e-06
ASPHD1	PARP10	0.0522823	0.257967
ASPHD1	WIPF1	0.201473	1.0755e-05
ASPHD1	ZNF521	-0.0524184	0.256728
ASPHD1	LRP2	-0.103931	0.0242412
ASPHD1	SLC7A5	-0.0544924	0.238359
ASPHD1	COMMD1	0.0139499	0.762929
ASPHD1	DTX3	0.0463276	0.316237
ASPHD1	RRM2	0.0317212	0.492687
ASPHD1	BANP	-0.00543284	0.906489
ASPHD1	LBX2-AS1	0.184001	6.00169e-05
ASPHD1	ST6GALNAC3	-0.0726322	0.115832
ASPHD1	IFFO2	0.0653877	0.156977
ASPHD1	HKR1	-0.187162	4.4476e-05
ASPHD1	LINC01505	0.0167831	0.716675
ASPHD1	ZSWIM7	-0.167959	0.000254614
ASPHD1	CREBRF	-0.107091	0.0202239
ASPHD1	AC141586.1	0.264401	5.85997e-09
ASPHD1	ARHGEF3	0.00119541	0.979379
ASPHD1	UBL4A	0.0919043	0.0464426
ASPHD1	ZSCAN22	-0.0520228	0.260341
ASPHD1	ZNF160	-0.153658	0.000831081
ASPHD1	AC091153.1	-0.0580363	0.20915
ASPHD1	CEP152	-0.0765683	0.0973225
ASPHD1	AP2A1	0.0850418	0.065462
ASPHD1	RGS3	-0.116604	0.0114122
ASPHD1	FANCF	-0.174294	0.000146081
ASPHD1	UBE2H	-0.0730825	0.113584
ASPHD1	RPGR	0.162061	0.000419698
ASPHD1	MARCKSL1	-0.0827505	0.0730873
ASPHD1	WIZ	0.00261757	0.954867
ASPHD1	STXBP5	-0.186291	4.83268e-05
ASPHD1	RPN2	0.101941	0.0271124
ASPHD1	CAMKK2	-0.173621	0.000155097
ASPHD1	APAF1	-0.201799	1.03998e-05
ASPHD1	HIST1H1C	0.158109	0.000581165
ASPHD1	KLHDC8A	0.210642	4.10044e-06
ASPHD1	AL445524.1	0.221003	1.3087e-06
ASPHD1	WDR53	0.0545755	0.237643
ASPHD1	KDM3A	-0.150381	0.001075
ASPHD1	NOS3	0.0490144	0.288956
ASPHD1	FAM50A	0.231656	3.81346e-07
ASPHD1	TINF2	-0.091953	0.0463262
ASPHD1	CDH5	-0.0962592	0.036966
ASPHD1	KCNK6	0.0652276	0.157997
ASPHD1	PECAM1	-0.0719639	0.119232
ASPHD1	TMEM150C	-0.0211411	0.647557
ASPHD1	MHENCR	0.119744	0.00936525
ASPHD1	SNX16	0.00738149	0.873194
ASPHD1	LPGAT1	-0.235254	2.48023e-07
ASPHD1	TSHZ3	0.127667	0.00557584
ASPHD1	RAB14	-0.136035	0.003126
ASPHD1	RRAS2	-0.034965	0.449507
ASPHD1	JUP	-0.101555	0.0277019
ASPHD1	CNOT1	-0.130275	0.00467169
ASPHD1	SCCPDH	0.181733	7.41909e-05
ASPHD1	NDUFAF6	-0.000793319	0.986315
ASPHD1	TCAIM	-0.111566	0.0155285
ASPHD1	CXorf21	-0.0480723	0.298336
ASPHD1	UFSP1	0.142999	0.00188444
ASPHD1	AC093157.1	-0.0102205	0.8251
ASPHD1	AAAS	-0.107941	0.019247
ASPHD1	NIPAL2	-0.0839199	0.0691094
ASPHD1	TYR	-0.133287	0.00379364
ASPHD1	ARL8B	-0.0602985	0.191911
ASPHD1	NF2	0.0825106	0.073926
ASPHD1	NDUFB1	-0.0279572	0.545444
ASPHD1	TFB2M	-0.00860187	0.852452
ASPHD1	HOXC9	-0.160362	0.000483163
ASPHD1	LAMB2	0.0541131	0.241648
ASPHD1	ATP7A	-0.261892	8.24093e-09
ASPHD1	NIFK-AS1	-0.0955341	0.0384195
ASPHD1	DHCR24	-0.000754483	0.986984
ASPHD1	ZNF611	-0.146987	0.00139599
ASPHD1	AKAP7	-0.15084	0.00103726
ASPHD1	GPRC5B	-0.114403	0.0130738
ASPHD1	AFAP1L2	0.101889	0.0271903
ASPHD1	IRX2	0.0273448	0.554283
ASPHD1	EMC3	0.0322804	0.48509
ASPHD1	MT-RNR1	-0.0278773	0.546593
ASPHD1	RPL35P2	0.206828	6.15605e-06
ASPHD1	MYEF2	0.0328661	0.477199
ASPHD1	HSPA7	0.0870485	0.0593325
ASPHD1	HDHD2	-0.217024	2.04274e-06
ASPHD1	MAVS	-0.0644184	0.163231
ASPHD1	GOLPH3L	-0.0699111	0.130164
ASPHD1	CTDP1	-0.0312675	0.498898
ASPHD1	IGLV3-9	-0.0193872	0.675051
ASPHD1	MAF1	0.0288731	0.532354
ASPHD1	TTC17	-0.0919442	0.0463474
ASPHD1	DLG5	-0.0196601	0.670744
ASPHD1	ARID3A	-0.115306	0.0123681
ASPHD1	EXOC4	-0.0924826	0.0450773
ASPHD1	SRSF10	-0.165528	0.000313491
ASPHD1	SMIM29	0.0621668	0.178478
ASPHD1	TNFRSF10B	0.146698	0.00142693
ASPHD1	ZNF812P	-0.0154619	0.738129
ASPHD1	EFHD2	0.196518	1.77893e-05
ASPHD1	PCID2	-0.0722715	0.117657
ASPHD1	GABARAPL2	0.0130796	0.777318
ASPHD1	LMAN2L	0.106872	0.0204819
ASPHD1	SLBP	-0.141192	0.00215356
ASPHD1	TSSC4	0.106017	0.0215183
ASPHD1	DEAF1	-0.032908	0.476638
ASPHD1	HES1	-0.0684616	0.13834
ASPHD1	SCAF1	0.0900762	0.0509887
ASPHD1	FAHD2CP	-0.015857	0.731691
ASPHD1	OPHN1	0.125715	0.00635243
ASPHD1	AP001505.1	0.0272696	0.555375
ASPHD1	DYNC2H1	-0.0963609	0.036766
ASPHD1	TSPO	0.18698	4.52545e-05
ASPHD1	SGCE	0.0571829	0.215936
ASPHD1	ASNSD1	-0.0573418	0.21466
ASPHD1	ASAH1	-0.11295	0.0142846
ASPHD1	MZT2A	0.11236	0.0148041
ASPHD1	CALML3	-0.026199	0.571009
ASPHD1	GOT1	0.0891562	0.0534136
ASPHD1	AC104986.2	0.113807	0.0135596
ASPHD1	DOK4	0.147623	0.00132982
ASPHD1	PAXIP1	-0.0960637	0.0373532
ASPHD1	LINC01436	-0.170939	0.000196533
ASPHD1	WDR34	-0.0173219	0.70799
ASPHD1	C5orf38	0.0653443	0.157253
ASPHD1	GATA4	-0.0531677	0.249982
ASPHD1	SHMT1	-0.119657	0.00941736
ASPHD1	CCDC93	-0.0667733	0.148354
ASPHD1	THAP5	0.0101141	0.826892
ASPHD1	B3GNTL1	0.0678642	0.141823
ASPHD1	SNIP1	-0.0837995	0.0695109
ASPHD1	ST3GAL4	-0.0178024	0.700274
ASPHD1	SLC25A36	-0.0873112	0.0585665
ASPHD1	TG	-0.0779082	0.0915886
ASPHD1	LAMC2	-0.0361778	0.43393
ASPHD1	SCAPER	-0.1328	0.00392471
ASPHD1	OR2I1P	-0.0809387	0.0796168
ASPHD1	TYW1B	0.0525937	0.255139
ASPHD1	IRX3	-0.102322	0.0265406
ASPHD1	WRN	-0.012589	0.785463
ASPHD1	P4HA1	-0.00800428	0.862597
ASPHD1	NXT2	-0.104708	0.0231947
ASPHD1	CTDSP1	0.0221278	0.632294
ASPHD1	NSL1	-0.22288	1.05779e-06
ASPHD1	ZNF346	-0.246675	6.04434e-08
ASPHD1	ABCB7	-0.131785	0.00421095
ASPHD1	C3orf62	-0.148095	0.00128259
ASPHD1	C19orf25	0.0425834	0.356974
ASPHD1	ECHS1	0.147452	0.00134728
ASPHD1	AL359921.2	-0.106121	0.0213903
ASPHD1	PRPF40B	-0.0599888	0.194207
ASPHD1	TMEM138	0.00816097	0.859935
ASPHD1	CDC42BPA	-0.159804	0.000505882
ASPHD1	HCK	-0.00129647	0.977637
ASPHD1	FAM3C	0.152131	0.000937566
ASPHD1	PTP4A2	-0.0027452	0.952668
ASPHD1	LYZ	0.0425774	0.357042
ASPHD1	IGKV1D-39	-0.024435	0.597217
ASPHD1	WDR20	-0.189362	3.59975e-05
ASPHD1	AC009237.15	0.0555776	0.229125
ASPHD1	PTPN7	0.00824803	0.858456
ASPHD1	PDIK1L	-0.138908	0.00254378
ASPHD1	FBXO32	-0.0124356	0.788014
ASPHD1	DEPDC1	-0.0922889	0.0455307
ASPHD1	STXBP2	0.0994542	0.0311054
ASPHD1	ACLY	-0.118616	0.0100597
ASPHD1	RTL8A	0.0569134	0.218111
ASPHD1	TRPM2	0.0188189	0.684056
ASPHD1	GALNT7	0.0279589	0.545419
ASPHD1	AL139002.1	-0.154528	0.000775527
ASPHD1	FAM210B	-0.011578	0.80232
ASPHD1	EFR3A	-0.0902635	0.0505065
ASPHD1	AC093010.3	-0.0674121	0.144502
ASPHD1	CHRNA6	0.133627	0.00370463
ASPHD1	ELMO2	-0.051756	0.262797
ASPHD1	KCTD6	-0.0213546	0.644242
ASPHD1	GALNT14	0.0610163	0.186665
ASPHD1	FBXO10	-0.0668168	0.148089
ASPHD1	AC016888.1	0.0162287	0.725651
ASPHD1	ISYNA1	-0.0903174	0.0503685
ASPHD1	EBP	-0.00504637	0.913114
ASPHD1	IGLV7-46	0.0104884	0.820592
ASPHD1	RFX1	0.084777	0.0663082
ASPHD1	DNAJC24	-0.0626183	0.175339
ASPHD1	CYC1	0.0186656	0.686494
ASPHD1	XRCC5	-0.093693	0.0423287
ASPHD1	PARP1	-0.222413	1.11545e-06
ASPHD1	UBE2S	0.158049	0.000583985
ASPHD1	ORMDL3	-0.00257591	0.955584
ASPHD1	ZNF25	0.0542344	0.240593
ASPHD1	QKI	-0.178663	9.84497e-05
ASPHD1	FKBP7	0.153416	0.000847163
ASPHD1	HNRNPCP2	-0.216838	2.08513e-06
ASPHD1	CLIC1	0.162875	0.000392112
ASPHD1	FAM110A	-0.0736351	0.110872
ASPHD1	COL14A1	-0.0593937	0.198677
ASPHD1	SMIM25	0.137678	0.00277974
ASPHD1	TEAD4	0.133435	0.00375456
ASPHD1	PPP4R1L	0.179041	9.51056e-05
ASPHD1	LINC01315	0.067799	0.142207
ASPHD1	VAV1	-0.0383379	0.40697
ASPHD1	ODF3L1	0.201826	1.03712e-05
ASPHD1	C1QA	-0.00180561	0.968858
ASPHD1	ODF3B	0.162304	0.000411257
ASPHD1	HNRNPL	-0.213188	3.11305e-06
ASPHD1	HERC2	-0.053582	0.246305
ASPHD1	SMYD5	0.0770135	0.0953864
ASPHD1	WDR19	-0.0878916	0.0569028
ASPHD1	NR2F1	-0.118246	0.0102969
ASPHD1	ARPC4	0.0964529	0.0365858
ASPHD1	GTPBP2	0.0441547	0.339492
ASPHD1	MTCO1P12	-0.0349963	0.449101
ASPHD1	S100A10	0.0472886	0.306291
ASPHD1	SPPL3	-0.241671	1.1319e-07
ASPHD1	LINC00467	-0.12003	0.00919584
ASPHD1	MAP7D1	0.0258405	0.576292
ASPHD1	MATN3	0.0324512	0.482781
ASPHD1	CTHRC1	0.0954376	0.0386163
ASPHD1	DNPEP	0.155866	0.00069677
ASPHD1	HSD17B1P1	-0.0247326	0.592758
ASPHD1	BCL10	0.0209771	0.650108
ASPHD1	MOSPD2	-0.0240903	0.602401
ASPHD1	ALDH6A1	-0.0261139	0.572261
ASPHD1	C16orf91	0.133739	0.00367572
ASPHD1	PPME1	0.0178532	0.699461
ASPHD1	DPY19L4	-0.0385039	0.40494
ASPHD1	IMP4	0.273054	1.75879e-09
ASPHD1	GLT8D1	0.0754025	0.102541
ASPHD1	ALMS1	-0.0629909	0.172779
ASPHD1	CCDC71	-0.0414172	0.370308
ASPHD1	EXD2	-0.20288	9.30153e-06
ASPHD1	NSUN4	-0.0500384	0.278988
ASPHD1	ATP5F1C	-0.0735245	0.111411
ASPHD1	POLR2A	-0.154539	0.000774854
ASPHD1	ZNF142	-0.0199034	0.666913
ASPHD1	NAXE	0.0197194	0.669809
ASPHD1	VEZF1	-0.163039	0.000386757
ASPHD1	DBF4	-0.0728602	0.114689
ASPHD1	GRINA	0.109388	0.0176781
ASPHD1	PSMD12	-0.0393228	0.395016
ASPHD1	CLP1	-0.202835	9.34489e-06
ASPHD1	ZNF668	0.0520521	0.260072
ASPHD1	DSN1	-0.0454467	0.325535
ASPHD1	RAB32	-0.0958969	0.0376863
ASPHD1	PITPNM2	0.0359958	0.436248
ASPHD1	CCDC191	-0.00853164	0.853643
ASPHD1	AC113191.1	-0.0743476	0.107451
ASPHD1	PPP1R9B	-0.0337785	0.465048
ASPHD1	ZNF696	-0.0440243	0.340923
ASPHD1	TAP1	-0.0562456	0.223569
ASPHD1	S100A8	0.0488891	0.290191
ASPHD1	THCAT158	0.142468	0.00196005
ASPHD1	MAT1A	-0.0604166	0.19104
ASPHD1	FARSA	0.132347	0.00405022
ASPHD1	MKI67	-0.0850629	0.0653946
ASPHD1	BRD1	-0.124925	0.00669337
ASPHD1	PHF8	-0.142825	0.00190886
ASPHD1	WBP1L	-0.0309859	0.502774
ASPHD1	SMAD1	-0.135635	0.00321597
ASPHD1	ARFGEF2	-0.0539096	0.243425
ASPHD1	SEMA3D	0.00206084	0.964459
ASPHD1	SPOCD1	0.239921	1.40491e-07
ASPHD1	SPARCL1	-0.0906575	0.0495045
ASPHD1	KAZALD1	0.27978	6.69894e-10
ASPHD1	TMEM147-AS1	-0.00468597	0.919297
ASPHD1	NUCB2	0.173339	0.000159034
ASPHD1	MT-ND2	-0.013644	0.767977
ASPHD1	NUP133	-0.195072	2.05543e-05
ASPHD1	SPCS2	-0.157442	0.000613526
ASPHD1	SYNGAP1	-0.0572794	0.215161
ASPHD1	ARHGEF2	0.0580253	0.209237
ASPHD1	KIF3B	0.0659494	0.153437
ASPHD1	MANEAL	0.0718758	0.119686
ASPHD1	TRO	-0.0886825	0.0546993
ASPHD1	TRUB1	-0.0456097	0.323802
ASPHD1	TFAP2B	-0.0040747	0.929795
ASPHD1	MUS81	-0.029815	0.51906
ASPHD1	PPP2R3B	-0.0547948	0.235761
ASPHD1	SSR2	-0.0866908	0.060389
ASPHD1	ELOVL5	-0.0846748	0.0666372
ASPHD1	MED30	-0.0651115	0.15874
ASPHD1	POP7	0.19427	2.22605e-05
ASPHD1	CYP26B1	-0.173237	0.000160475
ASPHD1	USO1	-0.0308572	0.504551
ASPHD1	ZFP1	-0.0961242	0.0372331
ASPHD1	RAB1A	0.0410709	0.374325
ASPHD1	ACP5	-0.00412747	0.928888
ASPHD1	SLC12A4	0.140247	0.00230792
ASPHD1	DMWD	0.17297	0.00016432
ASPHD1	DHX9	-0.229716	4.79507e-07
ASPHD1	HSPA1A	-0.0194555	0.673973
ASPHD1	BARD1	-0.172114	0.000177245
ASPHD1	SLC2A3	0.171225	0.000191654
ASPHD1	MZT2B	0.15517	0.000736759
ASPHD1	AKAP1	-0.0810641	0.0791502
ASPHD1	WDR77	-0.0834414	0.0707152
ASPHD1	SCG2	0.283917	3.65192e-10
ASPHD1	SLCO4A1-AS1	0.155136	0.000738758
ASPHD1	ST6GALNAC6	0.16325	0.00037996
ASPHD1	MR1	-0.0216867	0.639098
ASPHD1	RABGGTB	0.045751	0.322304
ASPHD1	NPHP4	0.0837504	0.069675
ASPHD1	PWWP2B	-0.0173481	0.707568
ASPHD1	SLCO4A1	0.217643	1.90699e-06
ASPHD1	HNRNPA1L2	-0.180603	8.23757e-05
ASPHD1	UBA5	0.0403319	0.38299
ASPHD1	RPL23AP2	-0.00942603	0.8385
ASPHD1	KLHL22	-0.021121	0.64787
ASPHD1	ZNF134	-0.142689	0.00192818
ASPHD1	SBK1	-0.104881	0.0229666
ASPHD1	TGM1	-0.0113019	0.806941
ASPHD1	ABCA5	-0.0984779	0.0328056
ASPHD1	ZNF251	-0.0677331	0.142596
ASPHD1	BMF	-0.221059	1.30051e-06
ASPHD1	CGREF1	0.312102	4.4585e-12
ASPHD1	PTPRB	-0.0539512	0.243061
ASPHD1	APLP2	0.109877	0.0171748
ASPHD1	AL645933.2	-0.0497661	0.281615
ASPHD1	TAF8	-0.155055	0.000743559
ASPHD1	GNA14	0.0564416	0.221957
ASPHD1	ALDOA	0.116765	0.0112982
ASPHD1	RHOD	0.0813709	0.0780178
ASPHD1	NPM1P27	-0.0895109	0.0524676
ASPHD1	COX10	-0.214197	2.78848e-06
ASPHD1	GATD1	-0.0487699	0.291371
ASPHD1	RASSF8	0.0720617	0.118729
ASPHD1	C12orf45	-0.0805322	0.0811451
ASPHD1	NAPRT	0.0286488	0.535545
ASPHD1	TSG101	-0.0537219	0.245072
ASPHD1	CYSRT1	0.0487307	0.291759
ASPHD1	LINC00327	-0.015151	0.743206
ASPHD1	CTBP1	-0.0255922	0.579963
ASPHD1	RPL22	-0.0785672	0.0888695
ASPHD1	CMKLR1	-0.068226	0.139706
ASPHD1	ODF2	-0.0615095	0.183122
ASPHD1	DESI2	-0.165356	0.000318088
ASPHD1	ZNF75D	-0.141843	0.00205281
ASPHD1	XRN2	-0.120939	0.00867611
ASPHD1	GCH1	-0.0551708	0.232557
ASPHD1	CDON	-0.0825111	0.0739242
ASPHD1	IKZF4	-0.205143	7.34895e-06
ASPHD1	SOX11	-0.13443	0.0035016
ASPHD1	BRPF3	-0.0607581	0.18854
ASPHD1	NEU1	0.0663987	0.150649
ASPHD1	RDH14	-0.064554	0.162345
ASPHD1	CARD16	0.00383128	0.933979
ASPHD1	HAUS6	-0.0524226	0.25669
ASPHD1	ITGAM	-0.0141314	0.759938
ASPHD1	HCG11	-0.152155	0.000935839
ASPHD1	LDB1	-0.239042	1.56519e-07
ASPHD1	SDSL	0.221547	1.23064e-06
ASPHD1	AC026355.2	0.0490719	0.28839
ASPHD1	OAT	0.0805963	0.0809023
ASPHD1	CLDN14	0.0552601	0.2318
ASPHD1	TACSTD2	-0.012594	0.78538
ASPHD1	TSC22D2	-0.208082	5.39076e-06
ASPHD1	LINC01287	0.0391859	0.396665
ASPHD1	TCTEX1D2	0.0989065	0.0320497
ASPHD1	TXNL4A	0.0182616	0.69293
ASPHD1	MPP5	-0.0776012	0.092878
ASPHD1	FLNB	-0.0064628	0.888867
ASPHD1	CHM	0.0138213	0.76505
ASPHD1	AL031651.2	0.113795	0.0135688
ASPHD1	AZI2	-0.0731821	0.113091
ASPHD1	MECR	0.0918275	0.0466265
ASPHD1	MEOX1	-0.171528	0.000186625
ASPHD1	PRR7	0.24695	5.83749e-08
ASPHD1	CDK18	0.135608	0.00322234
ASPHD1	TTC30A	0.0356571	0.44058
ASPHD1	RHOG	0.013513	0.770143
ASPHD1	PTPN4	-0.117429	0.0108394
ASPHD1	CENPX	0.0792516	0.0861145
ASPHD1	EXOC2	-0.292084	1.0702e-10
ASPHD1	ZNF37A	-0.0027815	0.952043
ASPHD1	ZBED5-AS1	0.0314914	0.495829
ASPHD1	SOCS4	-0.0842429	0.0680425
ASPHD1	FCGR1A	0.0122947	0.79036
ASPHD1	ELN	-0.0591901	0.200223
ASPHD1	C1orf159	0.11879	0.00994976
ASPHD1	PYROXD2	-0.0321498	0.486858
ASPHD1	IGIP	-0.00689158	0.881546
ASPHD1	SEC61G	0.18513	5.39577e-05
ASPHD1	CDK2AP2	0.0695642	0.132087
ASPHD1	PIP4P1	-0.0391152	0.397518
ASPHD1	FOS	0.048594	0.293117
ASPHD1	PSPH	0.262347	7.74842e-09
ASPHD1	SWT1	-0.173995	0.000150018
ASPHD1	CHERP	-0.0291166	0.528901
ASPHD1	CEACAM1	0.0191409	0.678949
ASPHD1	RAMP1	0.0553303	0.231207
ASPHD1	UTP14C	-0.0964631	0.0365658
ASPHD1	POU3F3	-0.121684	0.00826997
ASPHD1	SIT1	-0.0220619	0.633308
ASPHD1	HCCS	-0.000945114	0.983696
ASPHD1	SEMA4F	0.20137	1.08698e-05
ASPHD1	SEC22B	-0.00141948	0.975515
ASPHD1	FZD5	-0.0175241	0.704739
ASPHD1	DYM	-0.144847	0.00164126
ASPHD1	AC009118.3	-0.151517	0.000983822
ASPHD1	RCE1	0.0144235	0.755134
ASPHD1	TPI1P1	0.0645789	0.162182
ASPHD1	WDR11	-0.104764	0.0231211
ASPHD1	ARID4B	-0.107373	0.0198943
ASPHD1	C3	0.0120447	0.794527
ASPHD1	ZNF354B	-0.166975	0.000277077
ASPHD1	MTG2	0.076217	0.0988721
ASPHD1	ART3	0.073354	0.112245
ASPHD1	GTF2H5	-0.103563	0.0247518
ASPHD1	TTC37	-0.132455	0.00401988
ASPHD1	AGPAT2	0.0346723	0.453314
ASPHD1	GOT2	-0.0241399	0.601654
ASPHD1	MRPL46	0.000368305	0.993646
ASPHD1	HPS3	0.0169097	0.714632
ASPHD1	ADAMTSL4	0.107718	0.019499
ASPHD1	SPAG5	-0.121897	0.00815692
ASPHD1	MYCN	0.0541723	0.241132
ASPHD1	MED7	-0.0882872	0.0557914
ASPHD1	CLIC2	-0.0338905	0.463569
ASPHD1	PCDHGA11	-0.055244	0.231937
ASPHD1	PRB1	0.0921197	0.04593
ASPHD1	FAM172A	-0.156961	0.000637927
[truncated: 11,957 more rows]

## Sheet: Figure 2D
The data of gene set enrichment analysis (GSEA) for Figure 2D
NAME	GS DETAILS	SIZE	ES	NES	NOM p-val	FDR q-val	FWER p-val	RANK AT MAX
GO_DISULFIDE_OXIDOREDUCTASE_ACTIVITY	Details ...	41	0.604231	1.982	0	0.147726	0.428	6766
GO_REGULATION_OF_PROTEIN_TARGETING_TO_MEMBRANE	Details ...	36	0.584104	1.98775	0	0.155811	0.411	4747
GO_PEPTIDYL_PROLINE_HYDROXYLATION	Details ...	16	0.739329	1.99104	0.00197239	0.173538	0.399	6553
GO_L_ASCORBIC_ACID_BINDING	Details ...	20	0.700757	1.99935	0	0.184909	0.376	6553
GO_PENTOSE_METABOLIC_PROCESS	Details ...	15	0.726244	1.90197	0.00589391	0.223282	0.699	11368
GO_PROTEIN_N_LINKED_GLYCOSYLATION	Details ...	73	0.54309	1.91756	0	0.22849	0.643	3485
HP_ABNORMAL_PROTEIN_GLYCOSYLATION	Details ...	31	0.638145	1.9043	0.00604839	0.23188	0.691	2906
GO_ENDOPLASMIC_RETICULUM_GOLGI_INTERMEDIATE_COMPARTMENT	Details ...	129	0.490103	1.88451	0.00209205	0.232023	0.747	5236
GO_ZINC_ION_HOMEOSTASIS	Details ...	39	0.585399	1.88809	0.00202429	0.235369	0.743	3375
GO_RESPONSE_TO_COPPER_ION	Details ...	43	0.585453	1.92694	0.00204918	0.245378	0.608	8235

## Sheet: Figure 4A
The data of correlation between ASPHD1 expression level and pathological stage in SKCM patients for Figure 4A
ID	Stage	ASPHD1
TCGA-D3-A2JB-06A-11R-A18T-07	Stage 0	1.30696
TCGA-EB-A4IS-01A-21R-A266-07	Stage II	1.49687
TCGA-DA-A1HV-06A-21R-A18S-07	Stage III	4.75037
TCGA-WE-A8K5-06A-11R-A37K-07	Stage IV	0.278275
TCGA-EB-A3HV-01A-11R-A21D-07	Stage II	4.87548
TCGA-EB-A4XL-01A-11R-A27Q-07	Stage II	2.30156
TCGA-WE-AAA3-06A-11R-A38C-07	Stage III	0.783808
TCGA-BF-A3DJ-01A-11R-A20F-07	Stage III	2.33703
TCGA-EB-A41B-01A-11R-A24X-07	Stage II	1.13717
TCGA-EE-A2GT-06A-12R-A18S-07	Stage II	9.5941
TCGA-WE-A8ZM-06A-11R-A37K-07	Stage III	23.3509
TCGA-W3-AA1R-06A-11R-A39D-07	Stage II	1.5859
TCGA-EE-A2MG-06A-11R-A18T-07	Stage I	3.34998
TCGA-FS-A1ZZ-06A-11R-A18S-07	Stage II	0.757268
TCGA-D3-A5GL-06A-11R-A27Q-07	Stage I	1.70851
TCGA-WE-A8ZX-06A-11R-A37K-07	Stage III	21.7815
TCGA-EE-A2GN-06A-11R-A18S-07	Stage II	1.76904
TCGA-EE-A2GM-06B-11R-A18S-07	Stage II	3.06589
TCGA-EB-A85I-01A-11R-A352-07	Stage II	4.38201
TCGA-DA-A95V-06A-11R-A37K-07	Stage II	3.2829
TCGA-GN-A4U9-06A-11R-A32P-07	Stage III	1.04022
TCGA-EB-A42Z-01A-12R-A24X-07	Stage III	12.0916
TCGA-EE-A3J8-06A-11R-A20F-07	Stage III	2.93939
TCGA-EB-A431-01A-11R-A266-07	Stage II	2.75545
TCGA-D9-A4Z3-01A-11R-A266-07	Stage III	2.14117
TCGA-EE-A3J5-06A-11R-A20F-07	Stage III	0.39723
TCGA-ER-A2NG-06A-11R-A18T-07	Stage III	3.2714
TCGA-WE-AAA4-06A-12R-A38C-07	Stage III	2.07643
TCGA-FS-A4F4-06A-12R-A266-07	Stage II	14.0515
TCGA-D3-A3C6-06A-12R-A18U-07	Stage I	0.296201
TCGA-EE-A29M-06A-11R-A18T-07	Stage I	2.50374
TCGA-D3-A51N-06A-11R-A266-07	Stage IV	31.8575
TCGA-DA-A1HY-06A-11R-A18T-07	Stage III	28.5846
TCGA-FS-A1ZY-06A-11R-A18S-07	Stage II	2.74597
TCGA-FS-A1Z4-06A-11R-A18T-07	Stage I	36.9664
TCGA-EB-A4P0-01A-41R-A266-07	Stage II	2.80129
TCGA-WE-A8JZ-06A-11R-A37K-07	Stage III	7.76232
TCGA-DA-A3F8-06A-11R-A20F-07	Stage III	3.25538
TCGA-BF-AAP7-01A-11R-A40A-07	Stage II	0.829876
TCGA-DA-A1I2-06A-21R-A18U-07	Stage III	1.04089
TCGA-EE-A17X-06A-11R-A18S-07	Stage I	0.366526
TCGA-D3-A1Q8-06A-11R-A18T-07	Stage IV	10.6836
TCGA-FS-A1ZF-06A-12R-A18S-07	Stage II	0.778859
TCGA-D3-A5GO-06A-12R-A27Q-07	Stage II	2.51842
TCGA-FS-A1Z7-06A-11R-A18T-07	Stage III	4.3274
TCGA-GF-A6C8-06A-12R-A311-07	Stage II	1.56281
TCGA-BF-A1PV-01A-11R-A18U-07	Stage II	10.221
TCGA-EE-A2A1-06A-11R-A18T-07	Stage I	0.585424
TCGA-W3-AA1O-06A-11R-A38C-07	Stage III	1.50785
TCGA-EB-A5FP-01A-11R-A27Q-07	Stage IV	2.74818
TCGA-FS-A1ZW-06A-12R-A18T-07	Stage III	0.76764
TCGA-EE-A20C-06A-11R-A18S-07	Stage 0	0.38585
TCGA-EE-A29B-06A-11R-A18U-07	Stage II	0.28356
TCGA-D3-A5GS-06A-11R-A27Q-07	Stage IV	4.46168
TCGA-D3-A2J7-06A-11R-A18T-07	Stage III	5.32751
TCGA-BF-A5EQ-01A-21R-A27Q-07	Stage II	4.57326
TCGA-DA-A95Z-06A-11R-A37K-07	Stage IV	2.77588
TCGA-GN-A4U3-06A-11R-A32P-07	Stage III	8.57997
TCGA-W3-AA21-06A-11R-A38C-07	Stage I	2.36021
TCGA-DA-A1I4-06A-11R-A18U-07	Stage III	1.65624
TCGA-EB-A44P-01A-11R-A266-07	Stage II	0.613499
TCGA-HR-A2OH-06A-11R-A18U-07	Stage III	3.98092
TCGA-XV-AAZY-01A-12R-A40A-07	Stage III	1.68962
TCGA-D3-A51H-06A-12R-A266-07	Stage III	2.5433
TCGA-EB-A6QY-01A-12R-A32P-07	Stage II	8.65104
TCGA-EE-A20H-06A-11R-A18S-07	Stage I	14.7172
TCGA-D3-A2JH-06A-11R-A18T-07	Stage I	0.324277
TCGA-D9-A6E9-06A-12R-A311-07	Stage III	10.0004
TCGA-ER-A19O-06A-11R-A18S-07	Stage III	1.3777
TCGA-BF-A3DN-01A-11R-A20F-07	Stage III	1.41035
TCGA-DA-A95X-06A-11R-A37K-07	Stage I	16.5385
TCGA-EE-A29C-06A-21R-A18S-07	Stage I	5.18341
TCGA-D9-A6EC-06A-11R-A311-07	Stage III	17.1338
TCGA-EB-A5UL-06A-11R-A311-07	Stage III	5.34998
TCGA-EE-A2GS-06A-12R-A18S-07	Stage I	0.166831
TCGA-BF-A1PU-01A-11R-A18S-07	Stage II	7.40762
TCGA-W3-A828-06A-11R-A352-07	Stage II	1.83598
TCGA-BF-A3DL-01A-11R-A20F-07	Stage III	11.1853
TCGA-EE-A3JE-06A-11R-A20F-07	Stage III	0.261025
TCGA-FS-A1ZT-06A-11R-A18U-07	Stage III	0.297774
TCGA-ER-A2NH-06A-11R-A18S-07	Stage III	3.0256
TCGA-D3-A2JF-06A-11R-A18S-07	Stage I	1.64181
TCGA-GN-A8LK-06A-11R-A37K-07	Stage I	0.616933
TCGA-GN-A4U5-01A-11R-A32P-07	Stage I	1.04862
TCGA-D3-A5GN-06A-11R-A27Q-07	Stage I	9.66292
TCGA-EE-A2MJ-06A-11R-A18S-07	Stage III	7.81074
TCGA-FS-A1ZS-06A-12R-A18T-07	Stage I	2.44374
TCGA-DA-A1I7-06A-22R-A18S-07	Stage III	12.9883
TCGA-BF-A3DM-01A-11R-A20F-07	Stage II	0.80616
TCGA-EB-A6R0-01A-12R-A32P-07	Stage II	0.277319
TCGA-QB-A6FS-06A-11R-A311-07	Stage III	5.83345
TCGA-EB-A3Y7-01A-11R-A239-07	Stage III	6.54744
TCGA-WE-A8K6-06A-11R-A37K-07	Stage III	38.284
TCGA-EE-A3JD-06A-11R-A20F-07	Stage III	2.34748
TCGA-D3-A2J9-06A-11R-A18T-07	Stage III	0.450385
TCGA-EE-A29L-06A-12R-A18S-07	Stage III	4.23128
TCGA-FR-A7U8-06A-21R-A352-07	Stage III	2.14068
TCGA-DA-A1I1-06A-12R-A18U-07	Stage III	3.87651
TCGA-EE-A29H-06A-12R-A18S-07	Stage I	2.30431
TCGA-ER-A1A1-06A-11R-A18U-07	Stage III	0.406423
TCGA-D3-A51G-06A-11R-A266-07	Stage 0	2.01855
TCGA-EE-A2M5-06A-12R-A18S-07	Stage I	3.96137
TCGA-FS-A1ZR-06A-21R-A18U-07	Stage II	0.280222
TCGA-FS-A1ZU-06A-12R-A18T-07	Stage II	0.991881
TCGA-YD-A89C-06A-11R-A37K-07	Stage I	0.06562
TCGA-FS-A4F8-06A-11R-A266-07	Stage I	0.389406
TCGA-D9-A4Z5-01A-11R-A266-07	Stage II	1.2767
TCGA-BF-A5ES-01A-11R-A27Q-07	Stage II	0.71651
TCGA-EB-A430-01A-11R-A24X-07	Stage II	1.17393
TCGA-D3-A1Q9-06A-11R-A18T-07	Stage III	2.54615
TCGA-ER-A19K-01A-21R-A18T-07	Stage II	0.976779
TCGA-FW-A3I3-06A-11R-A21D-07	Stage IV	5.51891
TCGA-D3-A51J-06A-11R-A266-07	Stage III	3.29528
TCGA-GN-A8LL-06A-21R-A37K-07	Stage II	1.38634
TCGA-EB-A550-01A-61R-A27Q-07	Stage II	1.18728
TCGA-D3-A3MR-06A-11R-A21D-07	Stage III	1.4041
TCGA-EB-A3XF-01A-31R-A239-07	Stage II	1.71852
TCGA-DA-A1I5-06A-11R-A18T-07	Stage IV	1.98766
TCGA-EB-A3XD-01A-22R-A239-07	Stage II	0.367651
TCGA-BF-A5ER-01A-12R-A27Q-07	Stage II	25.4274
TCGA-FR-A69P-06A-21R-A311-07	Stage III	1.49711
TCGA-ER-A19T-01A-11R-A18T-07	Stage IV	6.21372
TCGA-EE-A20F-06A-21R-A18S-07	Stage I	1.08038
TCGA-EB-A3XC-01A-11R-A239-07	Stage II	1.4033
TCGA-EE-A3AH-06A-11R-A18S-07	Stage II	0.21044
TCGA-BF-A1PZ-01A-11R-A18S-07	Stage II	1.13776
TCGA-FS-A1ZA-06A-11R-A18T-07	Stage III	7.0373
TCGA-EE-A3J7-06A-11R-A20F-07	Stage I	15.5869
TCGA-GN-A26D-06A-11R-A18T-07	Stage II	1.12338
TCGA-EE-A2A6-06A-11R-A18T-07	Stage I	4.03473
TCGA-BF-AAP1-01A-11R-A39D-07	Stage II	3.38773
TCGA-D3-A8GB-06A-11R-A37K-07	Stage III	6.25265
TCGA-EE-A2MP-06A-11R-A18S-07	Stage I	1.47169
TCGA-WE-AAA0-06A-11R-A38C-07	Stage I	1.92346
TCGA-ER-A2NF-06A-11R-A18T-07	Stage III	1.21881
TCGA-D3-A3BZ-06A-12R-A18S-07	Stage II	5.17412
TCGA-D3-A1Q4-06A-11R-A18T-07	Stage III	2.93066
TCGA-D3-A8GK-06A-11R-A37K-07	Stage II	1.28932
TCGA-BF-AAOU-01A-12R-A39D-07	Stage II	11.3217
TCGA-EE-A29E-06A-11R-A18T-07	Stage III	19.6413
TCGA-ER-A2NC-06A-11R-A18T-07	Stage I	2.06899
TCGA-W3-AA1Q-06A-11R-A38C-07	Stage III	7.01053
TCGA-D3-A2JD-06A-11R-A18T-07	Stage III	13.2414
TCGA-DA-A960-01A-11R-A37K-07	Stage II	1.0449
TCGA-W3-A824-06A-21R-A352-07	Stage I	5.4595
TCGA-EE-A183-06A-11R-A18S-07	Stage 0	1.99995
TCGA-ER-A3PL-06A-11R-A239-07	Stage IV	2.06546
TCGA-DA-A95W-06A-11R-A37K-07	Stage III	1.84802
TCGA-D3-A2JA-06A-11R-A18T-07	Stage III	2.38143
TCGA-XV-A9W2-01A-11R-A39D-07	Stage I	3.29142
TCGA-D3-A2JE-06A-11R-A37K-07	Stage III	3.48647
TCGA-FS-A1ZD-06A-11R-A18T-07	Stage II	0.458461
TCGA-EE-A3AF-06A-11R-A18S-07	Stage III	0.977616
TCGA-D3-A1QA-06A-11R-A18T-07	Stage I	5.86766
TCGA-EE-A17Z-06A-11R-A18S-07	Stage II	0.110283
TCGA-EB-A299-01A-21R-A18U-07	Stage II	3.36624
TCGA-FS-A4F5-06A-11R-A266-07	Stage I	6.65725
TCGA-ER-A19A-06A-21R-A18U-07	Stage IV	2.63742
TCGA-BF-A5EO-01A-12R-A27Q-07	Stage II	7.12472
TCGA-GF-A769-01A-32R-A32P-07	Stage II	2.75527
TCGA-XV-AAZW-01A-12R-A40A-07	Stage II	3.37942
TCGA-GN-A8LN-01A-11R-A37K-07	Stage II	4.02071
TCGA-EE-A2MR-06A-11R-A18S-07	Stage I	2.15447
TCGA-EE-A2GC-06A-11R-A18T-07	Stage II	2.90468
TCGA-EE-A2MD-06A-11R-A18T-07	Stage II	1.06216
TCGA-WE-A8K1-06A-21R-A37K-07	Stage III	5.66422
TCGA-D3-A3C7-06A-11R-A18U-07	Stage III	35.306
TCGA-EE-A3JH-06A-11R-A21D-07	Stage I	1.17359
TCGA-FR-A8YC-06A-11R-A37K-07	Stage II	2.32543
TCGA-EE-A29D-06A-11R-A18T-07	Stage III	2.61895
TCGA-FS-A1Z3-06A-11R-A18T-07	Stage IV	2.38948
TCGA-WE-A8ZY-06A-11R-A37K-07	Stage II	7.10278
TCGA-FR-A2OS-01A-11R-A21D-07	Stage II	3.34554
TCGA-EB-A24D-01A-11R-A18T-07	Stage III	1.61238
TCGA-D3-A2J8-06A-11R-A18T-07	Stage I	0.593729
TCGA-D3-A8GE-06A-11R-A37K-07	Stage IV	4.11142
TCGA-EB-A82B-01A-11R-A352-07	Stage III	3.40425
TCGA-D3-A3CC-06A-11R-A18S-07	Stage II	9.51972
TCGA-EE-A2MN-06A-11R-A18S-07	Stage I	4.97367
TCGA-FS-A4FB-06A-11R-A266-07	Stage III	0.484804
TCGA-RP-A695-06A-11R-A311-07	Stage IV	1.98271
TCGA-GF-A3OT-06A-23R-A239-07	Stage III	4.1101
TCGA-EE-A2GP-06A-11R-A18S-07	Stage III	1.28826
TCGA-DA-A1IC-06A-11R-A18S-07	Stage III	1.49521
TCGA-D3-A2JO-06A-11R-A18S-07	Stage III	2.47116
TCGA-EE-A3AA-06A-11R-A18S-07	Stage III	12.549
TCGA-FR-A7U9-06A-11R-A352-07	Stage III	7.09145
TCGA-D3-A51F-06A-11R-A266-07	Stage III	4.25762
TCGA-BF-A1PX-01A-12R-A18T-07	Stage III	0.62278
TCGA-FS-A4FD-06A-11R-A266-07	Stage III	0.246914
TCGA-D3-A2J6-06A-11R-A18T-07	Stage II	4.9694
TCGA-ER-A2NB-01A-12R-A18S-07	Stage III	3.18319
TCGA-XV-AAZV-01A-11R-A40A-07	Stage II	13.3851
TCGA-D9-A3Z3-06A-11R-A239-07	Stage III	1.30958
TCGA-D3-A8GL-06A-11R-A37K-07	Stage III	9.14294
TCGA-EB-A4OZ-01A-12R-A266-07	Stage III	2.46023
TCGA-XV-AB01-06A-12R-A40A-07	Stage II	1.50004
TCGA-BF-AAOX-01A-11R-A39D-07	Stage II	1.49186
TCGA-EE-A2A0-06A-11R-A18T-07	Stage II	0.0813279
TCGA-YG-AA3P-06A-11R-A38C-07	Stage II	0.785029
TCGA-D3-A8GR-06A-11R-A37K-07	Stage 0	11.0904
TCGA-GN-A4U7-06A-21R-A32P-07	Stage III	6.87426
TCGA-D3-A8GI-06A-11R-A37K-07	Stage I	4.4278
TCGA-Z2-AA3S-06A-11R-A39D-07	Stage I	0.0550436
TCGA-FW-A5DX-01A-11R-A27Q-07	Stage III	17.8669
TCGA-FR-A729-06A-11R-A352-07	Stage I	3.33001
TCGA-D3-A8GJ-06A-11R-A37K-07	Stage II	1.55238
TCGA-FS-A1Z0-06A-11R-A18T-07	Stage I	0.153081
TCGA-D3-A1Q1-06A-21R-A18T-07	Stage III	1.16006
TCGA-FR-A8YD-06A-11R-A37K-07	Stage II	0.954985
TCGA-EB-A6QZ-01A-12R-A32P-07	Stage II	1.1558
TCGA-EE-A2GB-06A-11R-A18T-07	Stage III	0.330597
TCGA-GN-A9SD-06A-11R-A40A-07	Stage I	7.61146
TCGA-D3-A8GP-06A-11R-A37K-07	Stage III	6.55766
TCGA-EE-A3JI-06A-11R-A21D-07	Stage I	1.66179
TCGA-EE-A2MK-06A-11R-A18S-07	Stage III	0.443214
TCGA-WE-A8ZN-06A-11R-A37K-07	Stage II	0.432343
TCGA-D3-A8GM-06A-11R-A37K-07	Stage II	0.36526
TCGA-FS-A1ZP-06A-11R-A18T-07	Stage II	0.0573445
TCGA-EB-A551-01A-21R-A27Q-07	Stage III	2.69301
TCGA-DA-A1HW-06A-11R-A18U-07	Stage III	4.89304
TCGA-EE-A184-06A-11R-A18S-07	Stage I	7.82369
TCGA-EB-A57M-01A-51R-A311-07	Stage III	1.02156
TCGA-RP-A694-06A-11R-A311-07	Stage IV	0.596387
TCGA-FS-A1YX-06A-11R-A18T-07	Stage I	1.31234
TCGA-EE-A3J4-06A-11R-A20F-07	Stage II	0.105003
TCGA-DA-A1I8-06A-11R-A18T-07	Stage II	9.66039
TCGA-EE-A2M7-06A-11R-A18U-07	Stage II	0.839626
TCGA-EE-A180-06A-11R-A21D-07	Stage III	0.527055
TCGA-EB-A5SH-06A-11R-A311-07	Stage III	3.29026
TCGA-D3-A3C8-06A-12R-A18S-07	Stage III	9.75478
TCGA-BF-AAP8-01A-11R-A40A-07	Stage II	1.04899
TCGA-D3-A51T-06A-11R-A266-07	Stage III	2.05986
TCGA-D3-A5GU-06A-11R-A27Q-07	Stage I	0.6769
TCGA-D9-A3Z1-06A-11R-A239-07	Stage III	1.77389
TCGA-BF-A1Q0-01A-21R-A18S-07	Stage II	7.0718
TCGA-EE-A2MS-06A-11R-A18S-07	Stage II	4.18447
TCGA-BF-AAP4-01A-11R-A40A-07	Stage II	0.289646
TCGA-EE-A2GE-06A-11R-A18T-07	Stage I	1.97443
TCGA-QB-AA9O-06A-11R-A39D-07	Stage III	12.9704
TCGA-YG-AA3N-01A-11R-A38C-07	Stage II	14.4635
TCGA-ER-A42L-06A-11R-A24X-07	Stage II	13.0795
TCGA-EB-A5SE-01A-11R-A311-07	Stage II	0.193995
TCGA-EE-A2MI-06A-11R-A18U-07	Stage II	2.72102
TCGA-WE-A8ZQ-06A-41R-A37K-07	Stage II	1.12627
TCGA-ER-A193-06A-12R-A18S-07	Stage II	4.86166
TCGA-D3-A8GD-06A-11R-A37K-07	Stage III	2.26737
TCGA-EE-A2ME-06A-11R-A18T-07	Stage I	4.43015
TCGA-3N-A9WB-06A-11R-A38C-07	Stage I	0.533019
TCGA-EE-A29P-06A-11R-A18T-07	Stage II	0.147887
TCGA-EE-A2MM-06A-11R-A18S-07	Stage I	3.35337
TCGA-EE-A3JB-06A-11R-A21D-07	Stage III	7.17472
TCGA-EE-A29W-06A-11R-A18U-07	Stage 0	1.29894
TCGA-EB-A3XE-01A-12R-A239-07	Stage II	7.05451
TCGA-GN-A26C-01A-11R-A18T-07	Stage III	10.9067
TCGA-FR-A726-01A-11R-A32P-07	Stage II	2.01561
TCGA-FR-A3R1-01A-11R-A239-07	Stage II	6.09661
TCGA-D3-A1QB-06A-11R-A18T-07	Stage III	2.21657
TCGA-FS-A1YW-06A-11R-A18T-07	Stage I	6.53888
TCGA-WE-A8ZR-06A-11R-A37K-07	Stage III	11.272
TCGA-EE-A2MF-06A-11R-A21D-07	Stage I	0.510008
TCGA-ER-A19J-06A-11R-A18S-07	Stage IV	1.97161
TCGA-EE-A29A-06A-12R-A18U-07	Stage III	11.9137
TCGA-EE-A2M6-06A-12R-A18S-07	Stage I	1.8191
TCGA-FW-A5DY-06A-11R-A311-07	Stage III	10.9033
TCGA-D3-A2JK-06A-11R-A18S-07	Stage III	11.2172
TCGA-FS-A1ZE-06A-11R-A18T-07	Stage II	1.35942
TCGA-D3-A3ML-06A-11R-A21D-07	Stage III	0.378665
TCGA-EE-A3J3-06A-11R-A20F-07	Stage I	1.40959
TCGA-EE-A29G-06A-12R-A18T-07	Stage III	3.36279
TCGA-EE-A2GK-06A-11R-A18S-07	Stage I	0.360388
TCGA-D3-A2JP-06A-11R-A18S-07	Stage III	3.41791
TCGA-WE-A8ZT-06A-11R-A37K-07	Stage IV	0.311399
TCGA-EB-A85J-01A-12R-A352-07	Stage II	2.41291
TCGA-GN-A4U4-06A-11R-A32P-07	Stage II	0.539028
TCGA-EE-A3AG-06A-31R-A18S-07	Stage III	9.73859
TCGA-BF-AAP2-01A-11R-A40A-07	Stage II	0.508737
TCGA-BF-AAP0-06A-11R-A39D-07	Stage IV	19.6218
TCGA-D9-A4Z2-01A-11R-A24X-07	Stage III	1.11129
TCGA-EB-A3XB-01A-11R-A239-07	Stage II	0.641277
TCGA-DA-A1IB-06A-11R-A18S-07	Stage III	3.63177
TCGA-RP-A693-06A-13R-A311-07	Stage IV	2.08558
TCGA-FS-A4F2-06A-11R-A24X-07	Stage II	13.9804
TCGA-EE-A29S-06A-11R-A18T-07	Stage II	1.65293
TCGA-DA-A1I0-06A-11R-A20F-07	Stage IV	19.6944
TCGA-FS-A4F9-06A-11R-A24X-07	Stage III	7.36034
TCGA-3N-A9WC-06A-11R-A38C-07	Stage II	0.776479
TCGA-EE-A3AB-06A-11R-A18S-07	Stage III	3.12075
TCGA-FS-A1ZG-06A-11R-A18T-07	Stage III	0.480775
TCGA-EE-A2MU-06A-21R-A18S-07	Stage I	4.35034
TCGA-GN-A26A-06A-11R-A18T-07	Stage III	10.2295
TCGA-D3-A8GC-06A-11R-A37K-07	Stage III	27.9668
TCGA-DA-A3F5-06A-11R-A20F-07	Stage I	48.2424
TCGA-EB-A5VU-01A-21R-A32P-07	Stage III	5.75899
TCGA-D3-A3CE-06A-11R-A18S-07	Stage III	0.0977053
TCGA-FS-A4FC-06A-11R-A24X-07	Stage II	0.445405
TCGA-EB-A41A-01A-11R-A24X-07	Stage II	3.71336
TCGA-EE-A2GO-06A-11R-A18S-07	Stage II	9.79166
TCGA-DA-A3F3-06A-11R-A20F-07	Stage III	0.292366
TCGA-FS-A1YY-06A-11R-A18T-07	Stage II	4.25896
TCGA-GF-A6C9-06A-11R-A311-07	Stage III	16.3137
TCGA-ER-A196-01A-11R-A18T-07	Stage II	10.6762
TCGA-ER-A19C-06A-11R-A18S-07	Stage I	2.27707
TCGA-EB-A44Q-06A-11R-A266-07	Stage III	0.775558
TCGA-Z2-A8RT-06A-11R-A37K-07	Stage II	1.51696
TCGA-IH-A3EA-01A-11R-A20F-07	Stage II	9.58904
TCGA-WE-A8ZO-06A-11R-A37K-07	Stage III	2.17606
TCGA-FR-A7UA-06A-32R-A352-07	Stage I	3.75008
TCGA-D3-A3MU-06A-11R-A21D-07	Stage III	3.1261
TCGA-EB-A44R-06A-41R-A266-07	Stage III	4.43381
TCGA-EE-A29Q-06A-11R-A18T-07	Stage II	46.856
TCGA-EE-A2A5-06A-11R-A18T-07	Stage I	1.62119
TCGA-FW-A3R5-06A-11R-A239-07	Stage III	2.66556
TCGA-W3-AA1W-06A-11R-A38C-07	Stage II	6.28548
TCGA-EE-A2GL-06A-11R-A18S-07	Stage II	12.7799
TCGA-EB-A97M-01A-11R-A38C-07	Stage II	6.68369
TCGA-EE-A20I-06A-11R-A18U-07	Stage IV	0.522841
TCGA-D3-A5GT-01A-12R-A311-07	Stage III	3.40953
TCGA-ER-A2ND-06A-11R-A18T-07	Stage III	8.24277
TCGA-EE-A2GI-06A-11R-A18T-07	Stage I	4.68811
TCGA-EE-A29X-06A-11R-A18T-07	Stage I	10.0537
TCGA-D3-A1Q7-06A-11R-A18T-07	Stage I	0.873692
TCGA-ER-A19E-06A-11R-A18S-07	Stage I	1.02366
TCGA-EB-A1NK-01A-11R-A18T-07	Stage II	5.72444
TCGA-FS-A1ZM-06A-12R-A18S-07	Stage III	3.14434
TCGA-BF-AAP6-01A-11R-A40A-07	Stage III	4.91024
TCGA-EB-A5VV-06A-11R-A32P-07	Stage III	0.259541
TCGA-D3-A3MV-06A-11R-A21D-07	Stage III	3.645
TCGA-EB-A5KH-06A-11R-A27Q-07	Stage III	0.562193
TCGA-DA-A95Y-06A-11R-A37K-07	Stage II	2.69094
TCGA-ER-A42K-06A-11R-A24X-07	Stage III	0.376254
TCGA-EE-A2GJ-06A-11R-A18U-07	Stage I	0.179118
TCGA-GN-A263-01A-11R-A18T-07	Stage IV	0.313959
TCGA-Z2-AA3V-06A-11R-A39D-07	Stage I	2.76471
TCGA-D3-A51K-06A-11R-A266-07	Stage III	0.277624
TCGA-D3-A2JG-06A-11R-A18T-07	Stage III	4.76665
TCGA-D3-A8GS-06A-12R-A37K-07	Stage I	0.520172
TCGA-GF-A4EO-06A-12R-A24X-07	Stage III	4.45279
TCGA-D3-A3MO-06A-11R-A21D-07	Stage III	0.587097
TCGA-ER-A19M-06A-61R-A239-07	Stage I	2.30565
TCGA-EE-A2GD-06A-11R-A18T-07	Stage II	3.13268
TCGA-EB-A42Y-01A-12R-A24X-07	Stage II	1.15836
TCGA-EB-A3Y6-01A-21R-A239-07	Stage II	2.14471
TCGA-EE-A29R-06A-11R-A18T-07	Stage III	7.58093
TCGA-GF-A2C7-01A-11R-A18T-07	Stage II	3.87552
TCGA-W3-AA1V-06B-11R-A40A-07	Stage II	4.07652
TCGA-D9-A3Z4-01A-11R-A239-07	Stage III	6.14176
TCGA-ER-A3ET-06A-11R-A20F-07	Stage III	9.93551
TCGA-EB-A5SF-01A-11R-A311-07	Stage II	3.67251
TCGA-EB-A51B-01A-11R-A27Q-07	Stage II	2.11023
TCGA-FR-A44A-06A-11R-A24X-07	Stage II	14.321
TCGA-D3-A5GR-06A-11R-A27Q-07	Stage III	3.9185
TCGA-GN-A268-06A-11R-A18T-07	Stage II	7.10474
TCGA-DA-A1IA-06A-11R-A18S-07	Stage III	7.21083
TCGA-EB-A5UM-01A-11R-A311-07	Stage II	10.2083
TCGA-FR-A728-01A-11R-A32P-07	Stage III	7.12772
TCGA-FS-A1ZH-06A-11R-A18T-07	Stage IV	2.27187
TCGA-D3-A2JN-06A-11R-A18S-07	Stage III	46.9177
TCGA-EE-A2MC-06A-12R-A18S-07	Stage I	2.49317
TCGA-FS-A1ZJ-06A-12R-A18S-07	Stage I	0.198794
TCGA-XV-A9VZ-01A-11R-A38C-07	Stage II	1.2185
TCGA-D3-A2JC-06A-11R-A18T-07	Stage III	20.8666
TCGA-EE-A3AD-06A-11R-A18S-07	Stage III	4.27112
TCGA-WE-AA9Y-06A-12R-A38C-07	Stage III	18.2036
TCGA-EE-A181-06A-11R-A18S-07	Stage II	7.82569
TCGA-EB-A82C-01A-11R-A352-07	Stage II	0.527355
TCGA-WE-A8K4-01A-12R-A37K-07	Stage II	1.7113
TCGA-EB-A6L9-06A-11R-A32P-07	Stage III	2.72076
TCGA-ER-A2NE-06A-21R-A18T-07	Stage 0	1.13063
TCGA-FS-A1ZN-01A-11R-A18T-07	Stage III	0.505241
TCGA-EE-A2MQ-06A-11R-A18S-07	Stage III	8.68588
TCGA-D9-A6EG-06A-12R-A32P-07	Stage III	2.45545
TCGA-EB-A4OY-01A-11R-A266-07	Stage III	1.965
TCGA-DA-A3F2-06A-11R-A20F-07	Stage III	0.844908
TCGA-FR-A3YN-06A-11R-A239-07	Stage I	8.40887
TCGA-FW-A3TV-06A-11R-A239-07	Stage III	3.30842
TCGA-FR-A8YE-06A-11R-A37K-07	Stage I	0.74414
TCGA-FS-A1ZK-06A-11R-A18T-07	Stage II	2.38753
TCGA-EE-A17Y-06A-11R-A18T-07	Stage III	17.4459
TCGA-GN-A267-06A-21R-A18T-07	Stage III	7.01221
TCGA-D9-A4Z6-06A-12R-A266-07	Stage III	1.38853
TCGA-EB-A4IQ-01A-12R-A266-07	Stage III	7.69847
TCGA-FS-A1ZB-06A-12R-A18S-07	Stage II	0.837101
TCGA-EE-A182-06A-11R-A18T-07	Stage III	7.5179
TCGA-ER-A197-06A-32R-A18S-07	Stage III	11.5605
TCGA-D3-A1Q6-06A-11R-A18T-07	Stage III	5.00903
TCGA-EB-A44N-01A-11R-A266-07	Stage II	0.426054
TCGA-BF-A5EP-01A-12R-A27Q-07	Stage III	18.4408
TCGA-FS-A4F0-06A-11R-A24X-07	Stage II	11.3185
TCGA-EE-A2A2-06A-11R-A18T-07	Stage III	1.32812
TCGA-D3-A1Q3-06A-11R-A18T-07	Stage II	0.944589
TCGA-EE-A2MH-06A-11R-A18S-07	Stage III	5.41991
TCGA-D3-A8GQ-06A-11R-A37K-07	Stage II	5.41746
TCGA-W3-A825-06A-11R-A352-07	Stage II	2.14938
TCGA-D3-A51R-06A-11R-A266-07	Stage II	0.696601
TCGA-EE-A3JA-06A-11R-A20F-07	Stage I	0.678817
TCGA-EB-A44O-01A-11R-A266-07	Stage II	9.79857
TCGA-D9-A6EA-06A-11R-A311-07	Stage III	6.99944
TCGA-EE-A2M8-06A-12R-A18S-07	Stage III	0.97679
TCGA-EE-A29V-06A-12R-A18S-07	Stage III	11.1684
TCGA-EE-A20B-06A-11R-A18U-07	Stage II	7.25639
TCGA-EE-A3AC-06A-11R-A18S-07	Stage III	1.76874
TCGA-EE-A2ML-06A-11R-A18S-07	Stage II	17.9887
TCGA-EE-A2MT-06A-11R-A18S-07	Stage I	1.19879
TCGA-EE-A2GH-06A-11R-A18T-07	Stage I	6.20251
TCGA-EE-A185-06A-11R-A18S-07	Stage III	1.06191
TCGA-ER-A19D-06A-11R-A18S-07	Stage I	0.257792
TCGA-EB-A5UN-06A-11R-A311-07	Stage II	9.10129
TCGA-EB-A553-01A-12R-A27Q-07	Stage II	7.42879
TCGA-ER-A199-06A-11R-A18T-07	Stage III	9.58755
TCGA-3N-A9WD-06A-11R-A38C-07	Stage III	6.80362
TCGA-ER-A3EV-06A-11R-A20F-07	Stage III	1.20934
TCGA-D3-A3CF-06A-11R-A18T-07	Stage III	2.13319
TCGA-EE-A2GR-06A-11R-A18S-07	Stage II	1.14361
TCGA-BF-A9VF-01A-11R-A37K-07	Stage II	5.18114
TCGA-EE-A2GU-06A-11R-A18T-07	Stage I	12.6914

## Sheet: Figure 4B
The data of correlation between ASPHD1 expression level and T stage in SKCM patients for Figure 4B
ID	T	ASPHD1
TCGA-EB-A4IS-01A-21R-A266-07	T3	1.49687
TCGA-DA-A1HV-06A-21R-A18S-07	T0	4.75037
TCGA-WE-A8K5-06A-11R-A37K-07	T2	0.278275
TCGA-EB-A3HV-01A-11R-A21D-07	T4	4.87548
TCGA-EB-A4XL-01A-11R-A27Q-07	T4	2.30156
TCGA-WE-AAA3-06A-11R-A38C-07	T4	0.783808
TCGA-BF-A3DJ-01A-11R-A20F-07	T4	2.33703
TCGA-EB-A41B-01A-11R-A24X-07	T4	1.13717
TCGA-EE-A2GT-06A-12R-A18S-07	T3	9.5941
TCGA-W3-AA1R-06A-11R-A39D-07	T3	1.5859
TCGA-EE-A2MG-06A-11R-A18T-07	T2	3.34998
TCGA-FS-A1ZZ-06A-11R-A18S-07	T3	0.757268
TCGA-D3-A5GL-06A-11R-A27Q-07	T2	1.70851
TCGA-EE-A2GN-06A-11R-A18S-07	T2	1.76904
TCGA-EE-A2GM-06B-11R-A18S-07	T4	3.06589
TCGA-EB-A85I-01A-11R-A352-07	T4	4.38201
TCGA-DA-A95V-06A-11R-A37K-07	T4	3.2829
TCGA-GN-A4U9-06A-11R-A32P-07	T2	1.04022
TCGA-EB-A42Z-01A-12R-A24X-07	T4	12.0916
TCGA-EE-A3J8-06A-11R-A20F-07	T4	2.93939
TCGA-EB-A431-01A-11R-A266-07	T4	2.75545
TCGA-D9-A4Z3-01A-11R-A266-07	T4	2.14117
TCGA-EE-A3J5-06A-11R-A20F-07	T4	0.39723
TCGA-ER-A2NG-06A-11R-A18T-07	T3	3.2714
TCGA-FS-A4F4-06A-12R-A266-07	T3	14.0515
TCGA-D3-A3C6-06A-12R-A18U-07	T2	0.296201
TCGA-EE-A29M-06A-11R-A18T-07	T2	2.50374
TCGA-D3-A51N-06A-11R-A266-07	T0	31.8575
TCGA-DA-A1HY-06A-11R-A18T-07	T2	28.5846
TCGA-FS-A1ZY-06A-11R-A18S-07	T3	2.74597
TCGA-FS-A1Z4-06A-11R-A18T-07	T1	36.9664
TCGA-EB-A4P0-01A-41R-A266-07	T4	2.80129
TCGA-WE-A8JZ-06A-11R-A37K-07	T4	7.76232
TCGA-DA-A3F8-06A-11R-A20F-07	T2	3.25538
TCGA-BF-AAP7-01A-11R-A40A-07	T4	0.829876
TCGA-DA-A1I2-06A-21R-A18U-07	T4	1.04089
TCGA-EE-A17X-06A-11R-A18S-07	T1	0.366526
TCGA-D3-A1Q8-06A-11R-A18T-07	T0	10.6836
TCGA-FS-A1ZF-06A-12R-A18S-07	T4	0.778859
TCGA-D3-A5GO-06A-12R-A27Q-07	T4	2.51842
TCGA-FS-A1Z7-06A-11R-A18T-07	T4	4.3274
TCGA-GF-A6C8-06A-12R-A311-07	T3	1.56281
TCGA-BF-A1PV-01A-11R-A18U-07	T4	10.221
TCGA-EE-A2A1-06A-11R-A18T-07	T2	0.585424
TCGA-EB-A5FP-01A-11R-A27Q-07	T4	2.74818
TCGA-FS-A1ZW-06A-12R-A18T-07	T2	0.76764
TCGA-EE-A29B-06A-11R-A18U-07	T3	0.28356
TCGA-D3-A5GS-06A-11R-A27Q-07	T1	4.46168
TCGA-D3-A2J7-06A-11R-A18T-07	T3	5.32751
TCGA-BF-A5EQ-01A-21R-A27Q-07	T4	4.57326
TCGA-GN-A4U3-06A-11R-A32P-07	T3	8.57997
TCGA-W3-AA21-06A-11R-A38C-07	T2	2.36021
TCGA-D3-A51E-06A-11R-A266-07	T2	12.4176
TCGA-DA-A1I4-06A-11R-A18U-07	T3	1.65624
TCGA-EB-A44P-01A-11R-A266-07	T4	0.613499
TCGA-HR-A2OH-06A-11R-A18U-07	T3	3.98092
TCGA-XV-AAZY-01A-12R-A40A-07	T4	1.68962
TCGA-D3-A51H-06A-12R-A266-07	T1	2.5433
TCGA-EB-A6QY-01A-12R-A32P-07	T4	8.65104
TCGA-EE-A20H-06A-11R-A18S-07	T2	14.7172
TCGA-D3-A2JH-06A-11R-A18T-07	T1	0.324277
TCGA-D9-A6E9-06A-12R-A311-07	T3	10.0004
TCGA-ER-A19O-06A-11R-A18S-07	T3	1.3777
TCGA-BF-A3DN-01A-11R-A20F-07	T3	1.41035
TCGA-DA-A95X-06A-11R-A37K-07	T2	16.5385
TCGA-D3-A3CB-06A-11R-A18S-07	T2	1.37417
TCGA-EE-A29C-06A-21R-A18S-07	T2	5.18341
TCGA-D9-A6EC-06A-11R-A311-07	T3	17.1338
TCGA-EE-A2GS-06A-12R-A18S-07	T2	0.166831
TCGA-BF-A1PU-01A-11R-A18S-07	T4	7.40762
TCGA-W3-A828-06A-11R-A352-07	T3	1.83598
TCGA-BF-A3DL-01A-11R-A20F-07	T3	11.1853
TCGA-EE-A3JE-06A-11R-A20F-07	T3	0.261025
TCGA-FS-A1ZT-06A-11R-A18U-07	T2	0.297774
TCGA-ER-A2NH-06A-11R-A18S-07	T3	3.0256
TCGA-D3-A2JF-06A-11R-A18S-07	T1	1.64181
TCGA-GN-A8LK-06A-11R-A37K-07	T1	0.616933
TCGA-GN-A4U5-01A-11R-A32P-07	T2	1.04862
TCGA-D3-A5GN-06A-11R-A27Q-07	T1	9.66292
TCGA-EE-A2MJ-06A-11R-A18S-07	T4	7.81074
TCGA-FS-A1ZS-06A-12R-A18T-07	T2	2.44374
TCGA-DA-A1I7-06A-22R-A18S-07	T0	12.9883
TCGA-BF-A3DM-01A-11R-A20F-07	T2	0.80616
TCGA-EB-A6R0-01A-12R-A32P-07	T4	0.277319
TCGA-QB-A6FS-06A-11R-A311-07	T0	5.83345
TCGA-EB-A3Y7-01A-11R-A239-07	T3	6.54744
TCGA-D3-A2J9-06A-11R-A18T-07	T4	0.450385
TCGA-EE-A29L-06A-12R-A18S-07	T4	4.23128
TCGA-DA-A1I1-06A-12R-A18U-07	T0	3.87651
TCGA-EE-A29H-06A-12R-A18S-07	T1	2.30431
TCGA-EE-A2M5-06A-12R-A18S-07	T2	3.96137
TCGA-FS-A1ZR-06A-21R-A18U-07	T2	0.280222
TCGA-HR-A5NC-01A-11R-A27Q-07	T4	1.86128
TCGA-FS-A1ZU-06A-12R-A18T-07	T4	0.991881
TCGA-YD-A89C-06A-11R-A37K-07	T1	0.06562
TCGA-FS-A4F8-06A-11R-A266-07	T1	0.389406
TCGA-D9-A4Z5-01A-11R-A266-07	T4	1.2767
TCGA-BF-A5ES-01A-11R-A27Q-07	T4	0.71651
TCGA-EB-A430-01A-11R-A24X-07	T4	1.17393
TCGA-D3-A1Q9-06A-11R-A18T-07	T4	2.54615
TCGA-ER-A19K-01A-21R-A18T-07	T4	0.976779
TCGA-D3-A51J-06A-11R-A266-07	T0	3.29528
TCGA-GN-A8LL-06A-21R-A37K-07	T4	1.38634
TCGA-EB-A550-01A-61R-A27Q-07	T4	1.18728
TCGA-D3-A3MR-06A-11R-A21D-07	T0	1.4041
TCGA-EB-A3XF-01A-31R-A239-07	T4	1.71852
TCGA-DA-A1I5-06A-11R-A18T-07	T1	1.98766
TCGA-EB-A3XD-01A-22R-A239-07	T4	0.367651
TCGA-BF-A5ER-01A-12R-A27Q-07	T4	25.4274
TCGA-ER-A19T-01A-11R-A18T-07	T4	6.21372
TCGA-EE-A20F-06A-21R-A18S-07	T1	1.08038
TCGA-EB-A3XC-01A-11R-A239-07	T4	1.4033
TCGA-EE-A3AH-06A-11R-A18S-07	T3	0.21044
TCGA-BF-A1PZ-01A-11R-A18S-07	T4	1.13776
TCGA-FS-A1ZA-06A-11R-A18T-07	T4	7.0373
TCGA-EE-A3J7-06A-11R-A20F-07	T2	15.5869
TCGA-GN-A26D-06A-11R-A18T-07	T4	1.12338
TCGA-EE-A2A6-06A-11R-A18T-07	T1	4.03473
TCGA-BF-AAP1-01A-11R-A39D-07	T4	3.38773
TCGA-D3-A8GB-06A-11R-A37K-07	T3	6.25265
TCGA-EE-A2MP-06A-11R-A18S-07	T2	1.47169
TCGA-WE-AAA0-06A-11R-A38C-07	T1	1.92346
TCGA-ER-A2NF-06A-11R-A18T-07	T3	1.21881
TCGA-D3-A3BZ-06A-12R-A18S-07	T4	5.17412
TCGA-D3-A1Q4-06A-11R-A18T-07	T2	2.93066
TCGA-D3-A8GK-06A-11R-A37K-07	T3	1.28932
TCGA-BF-AAOU-01A-12R-A39D-07	T4	11.3217
TCGA-EE-A29E-06A-11R-A18T-07	T3	19.6413
TCGA-ER-A2NC-06A-11R-A18T-07	T2	2.06899
TCGA-D3-A2JD-06A-11R-A18T-07	T4	13.2414
TCGA-DA-A960-01A-11R-A37K-07	T3	1.0449
TCGA-W3-A824-06A-21R-A352-07	T2	5.4595
TCGA-ER-A3PL-06A-11R-A239-07	T3	2.06546
TCGA-D3-A2JA-06A-11R-A18T-07	T2	2.38143
TCGA-XV-A9W2-01A-11R-A39D-07	T1	3.29142
TCGA-FS-A1ZD-06A-11R-A18T-07	T2	0.458461
TCGA-EE-A3AF-06A-11R-A18S-07	T0	0.977616
TCGA-D3-A1QA-06A-11R-A18T-07	T2	5.86766
TCGA-EE-A17Z-06A-11R-A18S-07	T4	0.110283
TCGA-EB-A299-01A-21R-A18U-07	T2	3.36624
TCGA-FS-A4F5-06A-11R-A266-07	T2	6.65725
TCGA-BF-A5EO-01A-12R-A27Q-07	T4	7.12472
TCGA-GF-A769-01A-32R-A32P-07	T4	2.75527
TCGA-XV-AAZW-01A-12R-A40A-07	T4	3.37942
TCGA-GN-A8LN-01A-11R-A37K-07	T4	4.02071
TCGA-EE-A2MR-06A-11R-A18S-07	T2	2.15447
TCGA-EE-A2GC-06A-11R-A18T-07	T3	2.90468
TCGA-EE-A2MD-06A-11R-A18T-07	T3	1.06216
TCGA-WE-A8K1-06A-21R-A37K-07	T3	5.66422
TCGA-D3-A3C7-06A-11R-A18U-07	T0	35.306
TCGA-EE-A3JH-06A-11R-A21D-07	T2	1.17359
TCGA-FR-A8YC-06A-11R-A37K-07	T3	2.32543
TCGA-EE-A29D-06A-11R-A18T-07	T3	2.61895
TCGA-WE-A8ZY-06A-11R-A37K-07	T3	7.10278
TCGA-FR-A2OS-01A-11R-A21D-07	T4	3.34554
TCGA-EB-A24C-01A-11R-A18T-07	T4	0.989166
TCGA-EB-A24D-01A-11R-A18T-07	T4	1.61238
TCGA-D3-A2J8-06A-11R-A18T-07	T2	0.593729
TCGA-EB-A82B-01A-11R-A352-07	T4	3.40425
TCGA-D3-A3CC-06A-11R-A18S-07	T4	9.51972
TCGA-EE-A2MN-06A-11R-A18S-07	T2	4.97367
TCGA-FS-A4FB-06A-11R-A266-07	T2	0.484804
TCGA-GF-A3OT-06A-23R-A239-07	T3	4.1101
TCGA-EE-A2GP-06A-11R-A18S-07	T4	1.28826
TCGA-DA-A1IC-06A-11R-A18S-07	T3	1.49521
TCGA-EE-A3AA-06A-11R-A18S-07	T0	12.549
TCGA-FR-A7U9-06A-11R-A352-07	T3	7.09145
TCGA-D3-A51F-06A-11R-A266-07	T4	4.25762
TCGA-BF-A1PX-01A-12R-A18T-07	T4	0.62278
TCGA-FS-A4FD-06A-11R-A266-07	T2	0.246914
TCGA-D3-A2J6-06A-11R-A18T-07	T3	4.9694
TCGA-ER-A2NB-01A-12R-A18S-07	T4	3.18319
TCGA-XV-AAZV-01A-11R-A40A-07	T4	13.3851
TCGA-D9-A3Z3-06A-11R-A239-07	T3	1.30958
TCGA-D3-A8GL-06A-11R-A37K-07	T2	9.14294
TCGA-EB-A4OZ-01A-12R-A266-07	T4	2.46023
TCGA-XV-AB01-06A-12R-A40A-07	T3	1.50004
TCGA-BF-AAOX-01A-11R-A39D-07	T4	1.49186
TCGA-EE-A2A0-06A-11R-A18T-07	T3	0.0813279
TCGA-YG-AA3P-06A-11R-A38C-07	T4	0.785029
TCGA-GN-A4U7-06A-21R-A32P-07	T2	6.87426
TCGA-D3-A8GI-06A-11R-A37K-07	T1	4.4278
TCGA-D9-A1X3-06A-11R-A18S-07	T4	0.348057
TCGA-Z2-AA3S-06A-11R-A39D-07	T1	0.0550436
TCGA-FW-A5DX-01A-11R-A27Q-07	T4	17.8669
TCGA-FR-A729-06A-11R-A352-07	T1	3.33001
TCGA-D3-A8GJ-06A-11R-A37K-07	T3	1.55238
TCGA-FS-A1Z0-06A-11R-A18T-07	T1	0.153081
TCGA-D3-A1Q1-06A-21R-A18T-07	T1	1.16006
TCGA-FR-A8YD-06A-11R-A37K-07	T4	0.954985
TCGA-EB-A6QZ-01A-12R-A32P-07	T3	1.1558
TCGA-EE-A2GB-06A-11R-A18T-07	T2	0.330597
TCGA-GN-A9SD-06A-11R-A40A-07	T1	7.61146
TCGA-D3-A8GP-06A-11R-A37K-07	T2	6.55766
TCGA-EE-A3JI-06A-11R-A21D-07	T2	1.66179
TCGA-EE-A2MK-06A-11R-A18S-07	T4	0.443214
TCGA-WE-A8ZN-06A-11R-A37K-07	T4	0.432343
TCGA-D3-A8GM-06A-11R-A37K-07	T3	0.36526
TCGA-FS-A1ZP-06A-11R-A18T-07	T3	0.0573445
TCGA-EB-A551-01A-21R-A27Q-07	T4	2.69301
TCGA-DA-A1HW-06A-11R-A18U-07	T1	4.89304
TCGA-EE-A184-06A-11R-A18S-07	T2	7.82369
TCGA-EB-A57M-01A-51R-A311-07	T4	1.02156
TCGA-FS-A1YX-06A-11R-A18T-07	T2	1.31234
TCGA-EE-A3J4-06A-11R-A20F-07	T3	0.105003
TCGA-DA-A1I8-06A-11R-A18T-07	T4	9.66039
TCGA-EE-A2M7-06A-11R-A18U-07	T3	0.839626
TCGA-EE-A180-06A-11R-A21D-07	T4	0.527055
TCGA-EB-A5SH-06A-11R-A311-07	T4	3.29026
TCGA-BF-AAP8-01A-11R-A40A-07	T4	1.04899
TCGA-D3-A51T-06A-11R-A266-07	T4	2.05986
TCGA-D3-A5GU-06A-11R-A27Q-07	T1	0.6769
TCGA-FR-A3YO-06A-11R-A239-07	T2	2.2582
TCGA-D9-A3Z1-06A-11R-A239-07	T2	1.77389
TCGA-BF-A1Q0-01A-21R-A18S-07	T4	7.0718
TCGA-EE-A2MS-06A-11R-A18S-07	T3	4.18447
TCGA-BF-AAP4-01A-11R-A40A-07	T4	0.289646
TCGA-EE-A2GE-06A-11R-A18T-07	T2	1.97443
TCGA-YG-AA3N-01A-11R-A38C-07	T4	14.4635
TCGA-ER-A42L-06A-11R-A24X-07	T3	13.0795
TCGA-EB-A5SE-01A-11R-A311-07	T3	0.193995
TCGA-EE-A2MI-06A-11R-A18U-07	T4	2.72102
TCGA-WE-A8ZQ-06A-41R-A37K-07	T3	1.12627
TCGA-ER-A193-06A-12R-A18S-07	T3	4.86166
TCGA-D3-A8GD-06A-11R-A37K-07	T4	2.26737
TCGA-EE-A2ME-06A-11R-A18T-07	T2	4.43015
TCGA-3N-A9WB-06A-11R-A38C-07	T1	0.533019
TCGA-EE-A29P-06A-11R-A18T-07	T4	0.147887
TCGA-EE-A2MM-06A-11R-A18S-07	T2	3.35337
TCGA-EE-A3JB-06A-11R-A21D-07	T3	7.17472
TCGA-EB-A3XE-01A-12R-A239-07	T3	7.05451
TCGA-GN-A26C-01A-11R-A18T-07	T4	10.9067
TCGA-FR-A726-01A-11R-A32P-07	T4	2.01561
TCGA-FR-A3R1-01A-11R-A239-07	T4	6.09661
TCGA-D3-A1QB-06A-11R-A18T-07	T0	2.21657
TCGA-FS-A1YW-06A-11R-A18T-07	T1	6.53888
TCGA-WE-A8ZR-06A-11R-A37K-07	T4	11.272
TCGA-EE-A2MF-06A-11R-A21D-07	T2	0.510008
TCGA-EE-A29A-06A-12R-A18U-07	T3	11.9137
TCGA-EE-A2M6-06A-12R-A18S-07	T1	1.8191
TCGA-FW-A5DY-06A-11R-A311-07	T3	10.9033
TCGA-D3-A2JK-06A-11R-A18S-07	T4	11.2172
TCGA-FS-A1ZE-06A-11R-A18T-07	T4	1.35942
TCGA-D3-A3ML-06A-11R-A21D-07	T3	0.378665
TCGA-EE-A3J3-06A-11R-A20F-07	T2	1.40959
TCGA-EE-A29G-06A-12R-A18T-07	T4	3.36279
TCGA-EE-A2GK-06A-11R-A18S-07	T1	0.360388
TCGA-D3-A2JP-06A-11R-A18S-07	T0	3.41791
TCGA-WE-A8ZT-06A-11R-A37K-07	T3	0.311399
TCGA-EB-A85J-01A-12R-A352-07	T4	2.41291
TCGA-GN-A4U4-06A-11R-A32P-07	T2	0.539028
TCGA-EE-A3AG-06A-31R-A18S-07	T0	9.73859
TCGA-BF-AAP2-01A-11R-A40A-07	T3	0.508737
TCGA-BF-AAP0-06A-11R-A39D-07	T4	19.6218
TCGA-D9-A4Z2-01A-11R-A24X-07	T4	1.11129
TCGA-EB-A3XB-01A-11R-A239-07	T4	0.641277
TCGA-DA-A1IB-06A-11R-A18S-07	T2	3.63177
TCGA-FS-A4F2-06A-11R-A24X-07	T4	13.9804
TCGA-EE-A29S-06A-11R-A18T-07	T3	1.65293
TCGA-DA-A1I0-06A-11R-A20F-07	T4	19.6944
TCGA-FS-A4F9-06A-11R-A24X-07	T4	7.36034
TCGA-3N-A9WC-06A-11R-A38C-07	T2	0.776479
TCGA-EE-A3AB-06A-11R-A18S-07	T0	3.12075
TCGA-FS-A1ZG-06A-11R-A18T-07	T4	0.480775
TCGA-EE-A2MU-06A-21R-A18S-07	T1	4.35034
TCGA-GN-A26A-06A-11R-A18T-07	T3	10.2295
TCGA-DA-A3F5-06A-11R-A20F-07	T1	48.2424
TCGA-EB-A5VU-01A-21R-A32P-07	T4	5.75899
TCGA-D3-A3CE-06A-11R-A18S-07	T0	0.0977053
TCGA-FS-A4FC-06A-11R-A24X-07	T3	0.445405
TCGA-EB-A41A-01A-11R-A24X-07	T4	3.71336
TCGA-EE-A2GO-06A-11R-A18S-07	T3	9.79166
TCGA-DA-A3F3-06A-11R-A20F-07	T0	0.292366
TCGA-FS-A1YY-06A-11R-A18T-07	T3	4.25896
TCGA-ER-A196-01A-11R-A18T-07	T4	10.6762
TCGA-ER-A19C-06A-11R-A18S-07	T2	2.27707
TCGA-Z2-A8RT-06A-11R-A37K-07	T3	1.51696
TCGA-IH-A3EA-01A-11R-A20F-07	T4	9.58904
TCGA-WE-A8ZO-06A-11R-A37K-07	T3	2.17606
TCGA-FR-A7UA-06A-32R-A352-07	T2	3.75008
TCGA-D3-A3MU-06A-11R-A21D-07	T3	3.1261
TCGA-EE-A29Q-06A-11R-A18T-07	T3	46.856
TCGA-EE-A2A5-06A-11R-A18T-07	T2	1.62119
TCGA-W3-AA1W-06A-11R-A38C-07	T3	6.28548
TCGA-EE-A2GL-06A-11R-A18S-07	T3	12.7799
TCGA-EB-A97M-01A-11R-A38C-07	T4	6.68369
TCGA-D3-A5GT-01A-12R-A311-07	T2	3.40953
TCGA-ER-A2ND-06A-11R-A18T-07	T1	8.24277
TCGA-EE-A2GI-06A-11R-A18T-07	T1	4.68811
TCGA-EE-A29X-06A-11R-A18T-07	T2	10.0537
TCGA-D3-A1Q7-06A-11R-A18T-07	T1	0.873692
TCGA-ER-A19E-06A-11R-A18S-07	T2	1.02366
TCGA-EB-A1NK-01A-11R-A18T-07	T4	5.72444
TCGA-FS-A1ZM-06A-12R-A18S-07	T2	3.14434
TCGA-BF-AAP6-01A-11R-A40A-07	T4	4.91024
TCGA-EB-A5VV-06A-11R-A32P-07	T3	0.259541
TCGA-D3-A3MV-06A-11R-A21D-07	T2	3.645
TCGA-EB-A5KH-06A-11R-A27Q-07	T0	0.562193
TCGA-DA-A95Y-06A-11R-A37K-07	T4	2.69094
TCGA-ER-A42K-06A-11R-A24X-07	T4	0.376254
TCGA-EE-A2GJ-06A-11R-A18U-07	T1	0.179118
TCGA-GN-A263-01A-11R-A18T-07	T4	0.313959
TCGA-Z2-AA3V-06A-11R-A39D-07	T1	2.76471
TCGA-D3-A2JG-06A-11R-A18T-07	T3	4.76665
TCGA-D3-A8GS-06A-12R-A37K-07	T1	0.520172
TCGA-GF-A4EO-06A-12R-A24X-07	T0	4.45279
TCGA-ER-A19M-06A-61R-A239-07	T2	2.30565
TCGA-EE-A2GD-06A-11R-A18T-07	T4	3.13268
TCGA-EB-A42Y-01A-12R-A24X-07	T4	1.15836
TCGA-EB-A3Y6-01A-21R-A239-07	T4	2.14471
TCGA-EE-A29R-06A-11R-A18T-07	T3	7.58093
TCGA-GF-A2C7-01A-11R-A18T-07	T4	3.87552
TCGA-W3-AA1V-06B-11R-A40A-07	T3	4.07652
TCGA-D9-A3Z4-01A-11R-A239-07	T4	6.14176
TCGA-ER-A3ET-06A-11R-A20F-07	T3	9.93551
TCGA-EB-A5SF-01A-11R-A311-07	T4	3.67251
TCGA-EB-A51B-01A-11R-A27Q-07	T4	2.11023
TCGA-FR-A44A-06A-11R-A24X-07	T3	14.321
TCGA-D3-A5GR-06A-11R-A27Q-07	T1	3.9185
TCGA-GN-A268-06A-11R-A18T-07	T4	7.10474
TCGA-DA-A1IA-06A-11R-A18S-07	T2	7.21083
TCGA-EB-A5UM-01A-11R-A311-07	T4	10.2083
TCGA-FR-A728-01A-11R-A32P-07	T4	7.12772
TCGA-FS-A1ZH-06A-11R-A18T-07	T3	2.27187
TCGA-D3-A2JN-06A-11R-A18S-07	T0	46.9177
TCGA-EE-A2MC-06A-12R-A18S-07	T2	2.49317
TCGA-FS-A1ZJ-06A-12R-A18S-07	T2	0.198794
TCGA-XV-A9VZ-01A-11R-A38C-07	T4	1.2185
TCGA-D3-A2JC-06A-11R-A18T-07	T0	20.8666
TCGA-EE-A3AD-06A-11R-A18S-07	T0	4.27112
TCGA-WE-AA9Y-06A-12R-A38C-07	T2	18.2036
TCGA-EE-A181-06A-11R-A18S-07	T3	7.82569
TCGA-EB-A82C-01A-11R-A352-07	T4	0.527355
TCGA-WE-A8K4-01A-12R-A37K-07	T4	1.7113
TCGA-FS-A1ZN-01A-11R-A18T-07	T4	0.505241
TCGA-EE-A2MQ-06A-11R-A18S-07	T3	8.68588
TCGA-D9-A6EG-06A-12R-A32P-07	T4	2.45545
TCGA-EB-A4OY-01A-11R-A266-07	T4	1.965
TCGA-DA-A3F2-06A-11R-A20F-07	T4	0.844908
TCGA-FR-A3YN-06A-11R-A239-07	T2	8.40887
TCGA-FW-A3TV-06A-11R-A239-07	T1	3.30842
TCGA-FR-A8YE-06A-11R-A37K-07	T1	0.74414
TCGA-FS-A1ZK-06A-11R-A18T-07	T4	2.38753
TCGA-EE-A17Y-06A-11R-A18T-07	T3	17.4459
TCGA-GN-A267-06A-21R-A18T-07	T4	7.01221
TCGA-D9-A4Z6-06A-12R-A266-07	T3	1.38853
TCGA-EB-A4IQ-01A-12R-A266-07	T4	7.69847
TCGA-FS-A1ZB-06A-12R-A18S-07	T3	0.837101
TCGA-EE-A182-06A-11R-A18T-07	T4	7.5179
TCGA-ER-A197-06A-32R-A18S-07	T4	11.5605
TCGA-D3-A1Q6-06A-11R-A18T-07	T4	5.00903
TCGA-XV-A9W5-01A-11R-A38C-07	T2	3.04193
TCGA-EB-A44N-01A-11R-A266-07	T4	0.426054
TCGA-BF-A5EP-01A-12R-A27Q-07	T4	18.4408
TCGA-FS-A4F0-06A-11R-A24X-07	T4	11.3185
TCGA-EE-A2A2-06A-11R-A18T-07	T4	1.32812
TCGA-D3-A1Q3-06A-11R-A18T-07	T4	0.944589
TCGA-EE-A2MH-06A-11R-A18S-07	T4	5.41991
TCGA-D3-A8GQ-06A-11R-A37K-07	T3	5.41746
TCGA-D3-A8GO-06A-11R-A37K-07	T2	6.56293
TCGA-W3-A825-06A-11R-A352-07	T3	2.14938
TCGA-D3-A51R-06A-11R-A266-07	T3	0.696601
TCGA-EE-A3JA-06A-11R-A20F-07	T2	0.678817
TCGA-EB-A44O-01A-11R-A266-07	T4	9.79857
TCGA-D9-A6EA-06A-11R-A311-07	T4	6.99944
TCGA-EE-A2M8-06A-12R-A18S-07	T3	0.97679
TCGA-EE-A29V-06A-12R-A18S-07	T3	11.1684
TCGA-EE-A20B-06A-11R-A18U-07	T3	7.25639
TCGA-EE-A3AC-06A-11R-A18S-07	T0	1.76874
TCGA-EE-A2ML-06A-11R-A18S-07	T3	17.9887
TCGA-EE-A2MT-06A-11R-A18S-07	T2	1.19879
TCGA-EE-A2GH-06A-11R-A18T-07	T2	6.20251
TCGA-EE-A185-06A-11R-A18S-07	T4	1.06191
TCGA-ER-A19D-06A-11R-A18S-07	T2	0.257792
TCGA-EB-A5UN-06A-11R-A311-07	T4	9.10129
TCGA-EB-A553-01A-12R-A27Q-07	T4	7.42879
TCGA-ER-A199-06A-11R-A18T-07	T4	9.58755
TCGA-3N-A9WD-06A-11R-A38C-07	T2	6.80362
TCGA-ER-A3EV-06A-11R-A20F-07	T4	1.20934
TCGA-D3-A3CF-06A-11R-A18T-07	T4	2.13319
TCGA-EE-A2GR-06A-11R-A18S-07	T4	1.14361
TCGA-BF-A9VF-01A-11R-A37K-07	T4	5.18114
TCGA-EE-A2GU-06A-11R-A18T-07	T1	12.6914

[truncated: 2 more sheets: Figure 4C, Figure 5D]
